# Supplementary material for: Functional Analysis of MysERG1, a Novel Immune-Related Gene in Encapsulation Regulation, in the Oriental Armyworm Mythimna separata (Lepidoptera: Noctuidae)
Source: Insects. 2026 Apr 1;17(4):372. doi: 10.3390/insects17040372 (PMC13116936; doi:10.3390/insects17040372)
Supplement: Supplementary file 1 [file insects-17-00372-s001.zip]

Archive with 4 entries (4 files):
- Supplementary Material S1.pdf
- Supplementary_Material S2.pdf
- Supplementary_Material S3.pdf
- Table S1. BLAST-based homology search results for MysERG1.txt
