# Supplementary material for: Functional Analysis of MysERG1, a Novel Immune-Related Gene in Encapsulation Regulation, in the Oriental Armyworm Mythimna separata (Lepidoptera: Noctuidae)
Source: Insects. 2026 Apr 1;17(4):372. doi: 10.3390/insects17040372 (PMC13116936; doi:10.3390/insects17040372)
Supplement: Supplementary file 1 [file insects-17-00372-s001.zip › Table S1. BLAST-based homology search results for MysERG1.txt]

RID: VMGP99TD014	
Job Title:Nucleotide Sequence				
Program: BLASTX 
Query: None ID: lcl|Query_1815551(dna) Length: 366
Database: ClusteredNR clustered nr
	
Clusters producing significant alignments:
                                                                  #          #          Scientific      Cluster                    Max    Total Query   E   Per.   Acc.                        
Cluster Rep.                                                      Mem.       Taxa       Name            Ancestor        Taxid      Score  Score cover Value Ident  Len        Accession        
ERG1 protein [Mythimna separata]                                  1          1          Mythimna sep... northern arm... 271217     228    228   99%   7e-75 100.00 121        BHI31311.1       
hypothetical protein PYW07_005078 [Mythimna separata]             1          1          Mythimna sep... northern arm... 271217     226    226   99%   9e-74 98.35  137        KAJ8712236.1     
hypothetical protein PYW08_004952 [Mythimna loreyi]               1          1          Mythimna loreyi moths           667449     193    193   99%   4e-61 83.47  119        KAJ8714971.1     
unnamed protein product [Spodoptera exigua]                       1          1          Spodoptera e... beet armyworm   7107       172    172   89%   8e-52 70.54  200        CAH0694534.1     
hypothetical protein HW555_000368 [Spodoptera exigua]             1          1          Spodoptera e... beet armyworm   7107       170    170   89%   9e-52 69.64  132        KAF9424557.1     
uncharacterized protein LOC118271859 [Spodoptera frugiperda]      2          1          Spodoptera f... fall armyworm   7108       170    170   89%   9e-52 69.09  130        XP_035443997.2   
hypothetical protein B5X24_HaOG207043 [Helicoverpa armigera]      3          2          Helicoverpa     moths           7112       166    166   89%   1e-50 73.21  121        PZC74913.1       
uncharacterized protein LOC142979315 [Anticarsia gemmatalis]      1          1          Anticarsia g... velvetbean c... 129554     160    160   89%   4e-48 69.44  116        XP_075980279.1   
uncharacterized protein LOC111353867 [Spodoptera litura]          1          1          Spodoptera l... moths           69820      157    157   89%   6e-47 69.44  121        XP_022822833.1   
unnamed protein product [Chrysodeixis includens]                  1          1          Chrysodeixis... soybean looper  689277     147    147   89%   5e-43 65.74  113        CAH0589132.1     
uncharacterized protein LOC113497561 isoform X2 [Trichoplusia ni] 1          1          Trichoplusia ni cabbage looper  7111       145    145   89%   2e-42 65.74  109        XP_026733068.1   
uncharacterized protein LOC113497561 isoform X1 [Trichoplusia ni] 1          1          Trichoplusia ni cabbage looper  7111       145    145   89%   4e-42 65.74  123        XP_026732987.1   
uncharacterized protein LOC126373899 [Pectinophora gossypiella]   1          1          Pectinophora... pink bollworm   13191      138    138   88%   2e-39 61.47  123        XP_049876213.1   
uncharacterized protein LOC101741012 [Bombyx mori]                1          1          Bombyx mori     domestic sil... 7091       137    137   87%   3e-39 59.43  115        XP_004927084.2   
uncharacterized protein LOC106143374 [Amyelois transitella]       1          1          Amyelois tra... moths           680683     136    136   87%   1e-38 59.26  124        XP_013200890.2   
unnamed protein product [Arctia plantaginis]                      2          1          Arctia plant... moths           874455     127    127   80%   4e-35 55.67  102        CAB3253208.1     
uncharacterized protein [Epargyreus clarus]                       1          1          Epargyreus c... moths           520877     127    127   86%   7e-35 59.05  143        XP_072944569.1   
hypothetical protein O0L34_g360 [Tuta absoluta]                   1          1          Tuta absoluta   moths           702717     125    125   84%   2e-34 58.49  125        KAJ2945541.1     
uncharacterized protein LOC115442713 [Manduca sexta]              1          1          Manduca sexta   tobacco horn... 7130       125    125   89%   2e-34 57.41  109        XP_030023710.1   
uncharacterized protein LOC113513308 [Galleria mellonella]        1          1          Galleria mel... greater wax ... 7137       124    124   89%   8e-34 56.36  125        XP_052756822.1   
hypothetical protein NE865_09283 [Phthorimaea operculella]        1          1          Phthorimaea ... potato tuber... 192464     124    124   88%   8e-34 54.55  133        KAI5638049.1     
uncharacterized protein LOC128675468 [Plodia interpunctella]      1          1          Plodia inter... Indianmeal moth 58824      124    124   88%   2e-33 55.05  136        XP_053610870.1   
uncharacterized protein LOC123873550 isoform X2 [Maniola jurtina] 2          1          Maniola jurtina meadow brown    191418     125    125   85%   3e-33 55.75  214        XP_045774371.1   
uncharacterized protein LOC116771226 [Danaus plexippus]           2          2          Danaus plexi... monarch butt... 13037      124    124   85%   7e-33 58.65  182        XP_032518913.2   
uncharacterized protein LOC131851239 [Achroia grisella]           1          1          Achroia gris... moths           688607     122    122   89%   9e-33 56.64  130        XP_059057687.1   
uncharacterized protein LOC123660102 [Melitaea cinxia]            1          1          Melitaea cinxia Glanville fr... 113334     122    122   89%   1e-32 52.68  163        XP_045451165.1   
uncharacterized protein LOC105391812 isoform X2 [Plutella...      4          1          Plutella xyl... diamondback ... 51655      124    124   88%   2e-32 55.36  234        XP_048481254.1   
uncharacterized protein [Maniola hyperantus]                      1          1          Maniola hype... ringlet         2795564    124    124   84%   2e-32 55.17  226        XP_034834638.1   
unnamed protein product [Danaus chrysippus]                       1          1          Danaus chrys... African queen   151541     122    122   87%   5e-32 57.55  217        CAG9564816.1     
unnamed protein product [Euphydryas editha]                       1          1          Euphydryas e... Edith's chec... 104508     119    119   80%   1e-31 58.00  140        CAH2092786.1     
unnamed protein product [Parnassius apollo]                       1          1          Parnassius a... apollo          110799     117    117   88%   3e-31 50.46  119        CAG5020453.1     
uncharacterized protein LOC125069931 isoform X2 [Vanessa...       2          1          Vanessa atal... red admiral     42275      117    117   85%   8e-31 53.27  152        XP_047535515.1   
fatty acyl-CoA hydrolase precursor, medium chain [Ostrinia...     2          2          Ostrinia        moths           29056      126    126   85%   1e-30 61.54  819        XP_063829443.1   
uncharacterized protein LOC116771091 [Danaus plexippus]           2          2          Danaus plexi... monarch butt... 13037      117    117   85%   2e-30 51.82  156        XP_032518680.2   
hypothetical protein EVAR_83032_1 [Eumeta japonica]               1          1          Eumeta japonica moths           151549     116    116   84%   2e-30 58.65  145        GBP39897.1       
uncharacterized protein LOC113231289 isoform X2 [Hyposmocoma...   3          1          Hyposmocoma ... moths           1477025    115    115   87%   3e-30 54.63  121        XP_026321320.1   
unnamed protein product [Parnassius apollo]                       1          1          Parnassius a... apollo          110799     115    115   88%   4e-30 50.46  125        CAG5020457.1     
jg2623 [Pararge aegeria aegeria]                                  2          2          Pararge aegeria speckled woo... 116150     119    119   86%   5e-30 55.05  303        CAH2229219.1     
uncharacterized protein LOC113400359 [Vanessa tameamea]           1          1          Vanessa tame... butterflies     334116     114    114   85%   7e-30 51.40  136        XP_026495693.1   
uncharacterized protein LOC124536854 [Vanessa cardui]             1          1          Vanessa cardui  painted lady    171605     115    115   85%   9e-30 53.27  166        XP_046969451.1   
PREDICTED: uncharacterized protein LOC106105108 [Papilio polytes] 1          1          Papilio polytes common Mormon   76194      113    113   84%   1e-29 52.43  112        XP_013140791.1   
uncharacterized protein LOC106710262 [Papilio machaon]            2          2          Papilio         butterflies     7145       113    113   85%   1e-29 51.92  117        XP_014357761.2   
uncharacterized protein LOC114250932 isoform X2 [Bombyx...        2          1          Bombyx manda... wild silkworm   7092       116    116   86%   1e-29 56.19  208        XP_028040846.1   
hypothetical protein K1T71_009834 [Dendrolimus kikuchii]          1          1          Dendrolimus ... moths           765133     115    115   89%   3e-29 54.55  223        KAJ0174726.1     
unnamed protein product, partial [Iphiclides podalirius]          1          1          Iphiclides p... scarce swall... 110791     114    114   86%   6e-29 53.33  184        CAH2043440.1     
unnamed protein product [Parnassius apollo]                       1          1          Parnassius a... apollo          110799     111    111   72%   6e-29 57.30  107        CAG5020461.1     
hypothetical protein O0L34_g363 [Tuta absoluta]                   1          1          Tuta absoluta   moths           702717     117    117   89%   7e-29 53.21  337        KAJ2945544.1     
fatty acyl-CoA hydrolase precursor, medium chain [Cydia...        2          2          Cydia           moths           82599      120    120   87%   9e-29 57.94  819        XP_063625926.1   
unnamed protein product [Danaus chrysippus]                       1          1          Danaus chrys... African queen   151541     114    114   88%   1e-28 50.44  208        CAG9564814.1     
hypothetical protein PYW08_004958 [Mythimna loreyi]               1          1          Mythimna loreyi moths           667449     114    114   89%   1e-28 53.15  234        KAJ8714977.1     
unnamed protein product [Euphydryas editha]                       1          1          Euphydryas e... Edith's chec... 104508     112    112   76%   2e-28 62.77  164        CAH2092790.1     
hypothetical protein evm_003983 [Chilo suppressalis]              1          1          Chilo suppre... striped rice... 168631     119    119   86%   2e-28 55.24  652        RVE51428.1       
unnamed protein product, partial [Brenthis ino]                   1          1          Brenthis ino    lesser marbl... 405034     112    112   86%   2e-28 56.88  182        CAH0720379.1     
uncharacterized protein LOC125231253 [Leguminivora...             1          1          Leguminivora... moths           1035111    110    110   89%   2e-28 50.00  120        XP_047992601.1   
unnamed protein product [Diatraea saccharalis]                    1          1          Diatraea sac... sugarcane borer 40085      113    113   84%   3e-28 56.19  211        CAG9788638.1     
putative uncharacterized protein DDB_G0286901 [Plutella...        2          1          Plutella xyl... diamondback ... 51655      117    117   86%   3e-28 58.49  469        XP_048478976.1   
uncharacterized protein LOC134797247 [Cydia splendana]            2          2          Cydia           moths           82599      110    110   86%   4e-28 50.48  120        XP_063625540.1   
uncharacterized protein LOC134746382 [Cydia strobilella]          2          2          Cydia           moths           82599      110    110   88%   4e-28 51.40  120        XP_063536821.1   
hypothetical protein RR46_04615 [Papilio xuthus]                  1          1          Papilio xuthus  Asian swallo... 66420      109    109   85%   7e-28 49.04  135        KPI98642.1       
unnamed protein product [Plutella xylostella]                     1          1          Plutella xyl... diamondback ... 51655      117    222   80%   9e-28 61.22  1123       CAG9111568.1     
uncharacterized protein DDB_G0283357 [Helicoverpa armigera]       2          1          Helicoverpa ... cotton bollworm 29058      113    113   89%   1e-27 54.87  303        XP_049706789.2   
hypothetical protein PYW07_005088 [Mythimna separata]             1          1          Mythimna sep... northern arm... 271217     108    108   89%   2e-27 52.25  130        KAJ8712246.1     
unnamed protein product [Parnassius mnemosyne]                    1          1          Parnassius m... clouded apollo  213953     110    110   86%   2e-27 53.77  195        CAK1586829.1     
fatty acyl-CoA hydrolase precursor, medium chain [Cydia...        1          1          Cydia pomonella codling moth    82600      116    116   85%   2e-27 56.19  885        XP_061719308.1   
unnamed protein product [Arctia plantaginis]                      2          1          Arctia plant... moths           874455     114    114   89%   3e-27 53.64  396        CAB3233971.1     
unnamed protein product [Leptosia nina]                           1          1          Leptosia nina   butterflies     320188     109    109   89%   3e-27 56.14  179        CAK1555854.1     
hypothetical protein ACJJTC_005829 [Scirpophaga incertulas]       1          1          Scirpophaga ... moths           72366      110    110   86%   3e-27 54.29  229        KAL4708968.1     
hypothetical protein K1T71_009829 [Dendrolimus kikuchii]          1          1          Dendrolimus ... moths           765133     108    108   87%   6e-27 52.83  178        KAJ0174721.1     
uncharacterized protein LOC106126583 precursor [Papilio xuthus]   1          1          Papilio xuthus  Asian swallo... 66420      108    108   86%   7e-27 55.24  181        NP_001299765.1   
carboxylesterase 1C [Bombyx mori]                                 1          1          Bombyx mori     domestic sil... 7091       115    115   86%   7e-27 56.19  790        XP_037874933.1   
unnamed protein product [Pieris brassicae]                        1          1          Pieris brass... large cabbag... 7116       107    107   86%   9e-27 57.14  156        CAH4030105.1     
uncharacterized protein LOC111354086 [Spodoptera litura]          1          1          Spodoptera l... moths           69820      110    110   86%   2e-26 54.72  308        XP_022823133.1   
uncharacterized protein [Battus philenor]                         1          1          Battus philenor pipe-vine sw... 42288      107    107   78%   2e-26 57.89  179        XP_068617849.1   
uncharacterized protein LOC133526714 isoform X2 [Cydia pomonella] 2          1          Cydia pomonella codling moth    82600      105    105   86%   2e-26 49.52  123        XP_061719418.1   
peroxisomal membrane protein PEX14 isoform X2 [Manduca sexta]     2          1          Manduca sexta   tobacco horn... 7130       109    109   85%   2e-26 54.81  269        XP_037293016.1   
Liver carboxylesterase [Papilio machaon]                          1          1          Papilio machaon common yello... 76193      113    113   85%   3e-26 51.92  715        KPJ15633.1       
fatty acyl-CoA hydrolase precursor, medium chain [Cydia...        2          2          Cydia           moths           82599      113    113   80%   3e-26 55.56  832        XP_063537485.1   
uncharacterized protein LOC121735553 isoform X3 [Aricia agestis]  3          1          Aricia agestis  brown argus     91739      108    108   85%   4e-26 49.11  241        XP_041982337.1   
uncharacterized protein LOC125060816 [Pieris napi]                1          1          Pieris napi     butterflies     78633      105    105   86%   6e-26 55.24  162        XP_047521853.1   
carboxylesterase 1E [Amyelois transitella]                        1          1          Amyelois tra... moths           680683     112    112   89%   6e-26 52.29  814        XP_013200959.2   
unnamed protein product [Chrysodeixis includens]                  1          1          Chrysodeixis... soybean looper  689277     111    111   81%   7e-26 56.00  441        CAH0589129.1     
uncharacterized protein LOC119191266 isoform X2 [Manduca sexta]   2          1          Manduca sexta   tobacco horn... 7130       108    108   85%   7e-26 54.81  264        XP_037301066.1   
hypothetical protein EVAR_83049_1 [Eumeta japonica]               1          1          Eumeta japonica moths           151549     108    108   86%   7e-26 50.48  267        GBP39912.1       
hypothetical protein HF086_011150 [Spodoptera exigua]             2          1          Spodoptera e... beet armyworm   7107       108    108   89%   8e-26 52.29  298        KAH9627772.1     
uncharacterized protein ACR2FA_000138 [Aphomia sociella]          1          1          Aphomia soci... moths           688398     106    106   78%   8e-26 57.29  195        KAM3965816.1     
hypothetical protein JYU34_001768 [Plutella xylostella]           2          1          Plutella xyl... diamondback ... 51655      105    105   76%   1e-25 58.51  197        KAG7312292.1     
uncharacterized protein LOC106710225 [Papilio machaon]            1          1          Papilio machaon common yello... 76193      105    105   86%   1e-25 50.48  179        XP_014357716.2   
carboxylesterase 1E [Plodia interpunctella]                       1          1          Plodia inter... Indianmeal moth 58824      111    111   80%   2e-25 58.59  834        XP_053610411.1   
uncharacterized protein ACR2FA_000088 [Aphomia sociella]          1          1          Aphomia soci... moths           688398     103    103   87%   2e-25 50.46  127        KAM3965762.1     
PREDICTED: uncharacterized protein LOC106105105 [Papilio polytes] 1          1          Papilio polytes common Mormon   76194      104    104   86%   2e-25 51.43  180        XP_013140786.1   
carboxylesterase 1E-like [Colias croceus]                         3          3          Coliadinae      sulphurs and... 42450      111    111   85%   2e-25 58.10  770        XP_045500639.1   
CCE029a, partial [Helicoverpa armigera]                           2          2          Helicoverpa     moths           7112       111    111   87%   2e-25 55.14  887        WRX05949.1       
fatty acyl-CoA hydrolase precursor, medium chain [Vanessa...      4          4          Nymphalini      butterflies     171576     110    110   82%   2e-25 58.82  745        XP_064073689.1   
uncharacterized protein [Epargyreus clarus]                       1          1          Epargyreus c... moths           520877     106    106   89%   3e-25 52.29  250        XP_072944753.1   
fatty acyl-CoA hydrolase precursor, medium chain-like [Melitae... 1          1          Melitaea cinxia Glanville fr... 113334     110    110   86%   3e-25 58.49  743        XP_045451647.1   
carboxylesterase 1E [Leguminivora glycinivorella]                 1          1          Leguminivora... moths           1035111    110    110   87%   4e-25 51.33  830        XP_047991984.1   
antigen LPMC-61 [Bicyclus anynana]                                1          1          Bicyclus any... squinting bu... 110368     106    106   75%   6e-25 55.00  312        XP_052743385.1   
unnamed protein product [Parnassius apollo]                       1          1          Parnassius a... apollo          110799     101    101   89%   8e-25 46.30  128        CAG5033210.1     
carboxylesterase 1C [Aricia agestis]                              1          1          Aricia agestis  brown argus     91739      108    108   81%   1e-24 57.43  744        XP_041981842.1   
carboxylesterase 1E-like [Trichoplusia ni]                        1          1          Trichoplusia ni cabbage looper  7111       108    108   88%   1e-24 52.68  1012       XP_026735242.1   

Alignments:

>ERG1 protein [Mythimna separata]
Sequence ID: BHI31311.1 Length: 121
Range 1: 1 to 121

Score:228 bits(580), Expect:7e-75, 
Method:Compositional matrix adjust., 
Identities:121/121(100%), Positives:121/121(100%), Gaps:0/121(0%)

Query  1    MKTIVVFSFVLVSCLAQRSPYAGRLPIGFPYVEPSVATPDPLGNRFGEDDGTTTTIRLPI  180
            MKTIVVFSFVLVSCLAQRSPYAGRLPIGFPYVEPSVATPDPLGNRFGEDDGTTTTIRLPI
Sbjct  1    MKTIVVFSFVLVSCLAQRSPYAGRLPIGFPYVEPSVATPDPLGNRFGEDDGTTTTIRLPI  60

Query  181  EALGDVALVQRISKMPVDQQPFWYINWKALEANRNQPQTYSQRGNGFVddssnsnsiiFR  360
            EALGDVALVQRISKMPVDQQPFWYINWKALEANRNQPQTYSQRGNGFVDDSSNSNSIIFR
Sbjct  61   EALGDVALVQRISKMPVDQQPFWYINWKALEANRNQPQTYSQRGNGFVDDSSNSNSIIFR  120

Query  361  R  363
            R
Sbjct  121  R  121


>hypothetical protein PYW07_005078 [Mythimna separata]
Sequence ID: KAJ8712236.1 Length: 137
Range 1: 17 to 137

Score:226 bits(575), Expect:9e-74, 
Method:Compositional matrix adjust., 
Identities:119/121(98%), Positives:119/121(98%), Gaps:0/121(0%)

Query  1    MKTIVVFSFVLVSCLAQRSPYAGRLPIGFPYVEPSVATPDPLGNRFGEDDGTTTTIRLPI  180
            MKTIVVFS VLVSCLAQRSPYAGRLPIGFPYVEPSVATPDPLGNRFGEDDGTTTTIRLPI
Sbjct  17   MKTIVVFSVVLVSCLAQRSPYAGRLPIGFPYVEPSVATPDPLGNRFGEDDGTTTTIRLPI  76

Query  181  EALGDVALVQRISKMPVDQQPFWYINWKALEANRNQPQTYSQRGNGFVddssnsnsiiFR  360
            EALGD ALVQRISKMPVDQQPFWYINWKALEANRNQPQTYSQRGNGFVDDSSNSNSIIFR
Sbjct  77   EALGDAALVQRISKMPVDQQPFWYINWKALEANRNQPQTYSQRGNGFVDDSSNSNSIIFR  136

Query  361  R  363
            R
Sbjct  137  R  137


>hypothetical protein PYW08_004952 [Mythimna loreyi]
Sequence ID: KAJ8714971.1 Length: 119
Range 1: 1 to 119

Score:193 bits(490), Expect:4e-61, 
Method:Compositional matrix adjust., 
Identities:101/121(83%), Positives:111/121(91%), Gaps:2/121(1%)

Query  1    MKTIVVFSFVLVSCLAQRSPYAGRLPIGFPYVEPSVATPDPLGNRFGEDDGTTTTIRLPI  180
            MKT VVF+ V+VSCLAQRSPYAGRLP+GFPYVEPS   PD LGNRFGE DGTT  +RLP+
Sbjct  1    MKTFVVFAVVIVSCLAQRSPYAGRLPVGFPYVEPSTQAPDVLGNRFGEGDGTT--MRLPL  58

Query  181  EALGDVALVQRISKMPVDQQPFWYINWKALEANRNQPQTYSQRGNGFVddssnsnsiiFR  360
            EALGDVALVQRISKMP+DQQPFWY+NWKALE NRN+PQTYSQRGNGFVDDSSNSNS+IF+
Sbjct  59   EALGDVALVQRISKMPIDQQPFWYVNWKALEENRNRPQTYSQRGNGFVDDSSNSNSLIFK  118

Query  361  R  363
            R
Sbjct  119  R  119


>unnamed protein product [Spodoptera exigua]
Sequence ID: CAH0694534.1 Length: 200
Range 1: 69 to 180

Score:172 bits(436), Expect:8e-52, 
Method:Compositional matrix adjust., 
Identities:79/112(71%), Positives:94/112(83%), Gaps:4/112(3%)

Query  1    MKTIVVFSFVLVSCLAQRSPYAGRLPIGFPYVEPSVATP----DPLGNRFGEDDGTTTTI  168
            MKT VVF+ V+VSC AQRSPYAGRLPIG+PY+EPS A P      LGNRFG++ GT+TTI
Sbjct  69   MKTFVVFAVVIVSCFAQRSPYAGRLPIGYPYIEPSTAAPTTAGSGLGNRFGDEVGTSTTI  128

Query  169  RLPIEALGDVALVQRISKMPVDQQPFWYINWKALEANRNQPQTYSQRGNGFV  324
            RLP+EALGDV LV+R+SK+PV+ QPFW +NWKALE NR +PQTY QRGNGF+
Sbjct  129  RLPLEALGDVELVRRLSKLPVEHQPFWLLNWKALEENRKRPQTYPQRGNGFI  180


>hypothetical protein HW555_000368 [Spodoptera exigua]
Sequence ID: KAF9424557.1 Length: 132
Range 1: 1 to 112

Score:170 bits(430), Expect:9e-52, 
Method:Compositional matrix adjust., 
Identities:78/112(70%), Positives:93/112(83%), Gaps:4/112(3%)

Query  1    MKTIVVFSFVLVSCLAQRSPYAGRLPIGFPYVEPSVATP----DPLGNRFGEDDGTTTTI  168
            MKT  VF+ V+VSC AQRSPYAGRLPIG+PY+EPS A P      LGNRFG++ GT+TTI
Sbjct  1    MKTFAVFAVVIVSCFAQRSPYAGRLPIGYPYIEPSTAAPTTAGSGLGNRFGDEVGTSTTI  60

Query  169  RLPIEALGDVALVQRISKMPVDQQPFWYINWKALEANRNQPQTYSQRGNGFV  324
            RLP+EALGDV LV+R+SK+PV+ QPFW +NWKALE NR +PQTY QRGNGF+
Sbjct  61   RLPLEALGDVELVRRLSKLPVEHQPFWLLNWKALEENRKRPQTYPQRGNGFI  112


>uncharacterized protein LOC118271859 [Spodoptera frugiperda]
Sequence ID: XP_035443997.2 Length: 130
Range 1: 1 to 110

Score:170 bits(430), Expect:9e-52, 
Method:Compositional matrix adjust., 
Identities:76/110(69%), Positives:92/110(83%), Gaps:2/110(1%)

Query  1    MKTIVVFSFVLVSCLAQRSPYAGRLPIGFPYVEPSVATPDP--LGNRFGEDDGTTTTIRL  174
            MKT +VF+ V+V C AQRSPYAGRLPIG+PY+EPS A P    LGNRFG+D GTTTTIRL
Sbjct  1    MKTFIVFAVVIVCCFAQRSPYAGRLPIGYPYIEPSTAAPTTAGLGNRFGDDVGTTTTIRL  60

Query  175  PIEALGDVALVQRISKMPVDQQPFWYINWKALEANRNQPQTYSQRGNGFV  324
            P+EALGD  LV+R+SK+P++ QPFW +NW+ALE NRN+PQTY QRGN F+
Sbjct  61   PLEALGDAELVRRLSKLPIEHQPFWLLNWRALEENRNRPQTYPQRGNSFI  110


>hypothetical protein B5X24_HaOG207043 [Helicoverpa armigera]
Sequence ID: PZC74913.1 Length: 121
Range 1: 1 to 111

Score:166 bits(421), Expect:1e-50, 
Method:Compositional matrix adjust., 
Identities:82/112(73%), Positives:93/112(83%), Gaps:5/112(4%)

Query  1    MKTIVVFSFVLVSCLAQRSPYAGRLPIGFPYVEPSVATPDP---LGNRFGEDD-GTTTTI  168
            MKTI+VFS V++SCLAQRSPYAGRLPIGFPYV P+ A P P   L NRFG+ + GTTTTI
Sbjct  1    MKTIIVFSVVMMSCLAQRSPYAGRLPIGFPYVPPATA-PAPSSDLSNRFGDAEAGTTTTI  59

Query  169  RLPIEALGDVALVQRISKMPVDQQPFWYINWKALEANRNQPQTYSQRGNGFV  324
            RLP+EALGD  LVQR+SK+P+DQQPFW INW+ALE NRN PQTY QR N FV
Sbjct  60   RLPLEALGDAELVQRLSKLPIDQQPFWLINWRALEQNRNNPQTYPQRENSFV  111


>uncharacterized protein LOC142979315 [Anticarsia gemmatalis]
Sequence ID: XP_075980279.1 Length: 116
Range 1: 1 to 107

Score:160 bits(405), Expect:4e-48, 
Method:Compositional matrix adjust., 
Identities:75/108(69%), Positives:87/108(80%), Gaps:1/108(0%)

Query  1    MKTIVVFSFVLVSCLAQRSPYAGRLPIGFPYVEPSVATPDPLGNRFGEDDGTTTTIRLPI  180
            MK ++V S V+VSCLAQRSPYAGRLPIGFPYV PS   P  L +RFGE  GTTTT+RLPI
Sbjct  1    MKFLIVLSAVVVSCLAQRSPYAGRLPIGFPYVPPSTEAPSALSDRFGEG-GTTTTMRLPI  59

Query  181  EALGDVALVQRISKMPVDQQPFWYINWKALEANRNQPQTYSQRGNGFV  324
            EA GD  LV+R+S +P+DQQPFW +NWKALE NRN+PQ + QRGN FV
Sbjct  60   EAYGDAELVKRLSALPIDQQPFWLLNWKALEENRNRPQNFPQRGNSFV  107


>uncharacterized protein LOC111353867 [Spodoptera litura]
Sequence ID: XP_022822833.1 Length: 121
Range 1: 1 to 101

Score:157 bits(397), Expect:6e-47, 
Method:Compositional matrix adjust., 
Identities:75/108(69%), Positives:88/108(81%), Gaps:7/108(6%)

Query  1    MKTIVVFSFVLVSCLAQRSPYAGRLPIGFPYVEPSVATPDPLGNRFGEDDGTTTTIRLPI  180
            MK+ VVF+ V+VSC+AQRSPYAGRLPIGF        T   LGNRFG+D GT+TTIRLP+
Sbjct  1    MKSFVVFAVVIVSCVAQRSPYAGRLPIGF-------LTTAGLGNRFGDDVGTSTTIRLPL  53

Query  181  EALGDVALVQRISKMPVDQQPFWYINWKALEANRNQPQTYSQRGNGFV  324
            EALGDV LV+R+SK+PVD QPFW +NWKALE NRN+PQTY QRGN F+
Sbjct  54   EALGDVELVRRLSKLPVDNQPFWLLNWKALEENRNRPQTYPQRGNSFI  101


>unnamed protein product [Chrysodeixis includens]
Sequence ID: CAH0589132.1 Length: 113
Range 1: 1 to 105

Score:147 bits(371), Expect:5e-43, 
Method:Compositional matrix adjust., 
Identities:71/108(66%), Positives:82/108(75%), Gaps:3/108(2%)

Query  1    MKTIVVFSFVLVSCLAQRSPYAGRLPIGFPYVEPSVATPDPLGNRFGEDDGTTTTIRLPI  180
            MKT VV S V+VSCLAQ+SPYAGR P+GFP VE + A  DPL NRFG D    T I LPI
Sbjct  1    MKTFVVLSMVIVSCLAQKSPYAGRGPVGFPAVETTTA--DPLANRFG-DSADNTPINLPI  57

Query  181  EALGDVALVQRISKMPVDQQPFWYINWKALEANRNQPQTYSQRGNGFV  324
            EALGDV LV+R+S++P+D QPFW INW+ALEANR  PQTY  R N F+
Sbjct  58   EALGDVELVKRLSRLPLDNQPFWLINWRALEANRRNPQTYPARANSFI  105


>uncharacterized protein LOC113497561 isoform X2 [Trichoplusia ni]
Sequence ID: XP_026733068.1 Length: 109
Range 1: 1 to 105

Score:145 bits(367), Expect:2e-42, 
Method:Compositional matrix adjust., 
Identities:71/108(66%), Positives:84/108(77%), Gaps:3/108(2%)

Query  1    MKTIVVFSFVLVSCLAQRSPYAGRLPIGFPYVEPSVATPDPLGNRFGEDDGTTTTIRLPI  180
            MK+I+V S V+VSCLAQRSPYAGR PIGFP +E + A  DPL NRFG D   +TTI LPI
Sbjct  1    MKSIMVLSMVIVSCLAQRSPYAGRGPIGFPPLETTTA--DPLANRFG-DSADSTTISLPI  57

Query  181  EALGDVALVQRISKMPVDQQPFWYINWKALEANRNQPQTYSQRGNGFV  324
            EALGD+ LV+R+S +P+D QPFW INW+ALEANR  PQTY  R N F+
Sbjct  58   EALGDIELVKRLSLLPLDNQPFWLINWRALEANRRNPQTYPVRPNSFI  105


>uncharacterized protein LOC113497561 isoform X1 [Trichoplusia ni]
Sequence ID: XP_026732987.1 Length: 123
Range 1: 15 to 119

Score:145 bits(366), Expect:4e-42, 
Method:Compositional matrix adjust., 
Identities:71/108(66%), Positives:84/108(77%), Gaps:3/108(2%)

Query  1    MKTIVVFSFVLVSCLAQRSPYAGRLPIGFPYVEPSVATPDPLGNRFGEDDGTTTTIRLPI  180
            MK+I+V S V+VSCLAQRSPYAGR PIGFP +E + A  DPL NRFG D   +TTI LPI
Sbjct  15   MKSIMVLSMVIVSCLAQRSPYAGRGPIGFPPLETTTA--DPLANRFG-DSADSTTISLPI  71

Query  181  EALGDVALVQRISKMPVDQQPFWYINWKALEANRNQPQTYSQRGNGFV  324
            EALGD+ LV+R+S +P+D QPFW INW+ALEANR  PQTY  R N F+
Sbjct  72   EALGDIELVKRLSLLPLDNQPFWLINWRALEANRRNPQTYPVRPNSFI  119


>uncharacterized protein LOC126373899 [Pectinophora gossypiella]
Sequence ID: XP_049876213.1 Length: 123
Range 1: 4 to 112

Score:138 bits(348), Expect:2e-39, 
Method:Compositional matrix adjust., 
Identities:67/109(61%), Positives:82/109(75%), Gaps:2/109(1%)

Query  4    KTIVVFSFVLVSCLAQRSPYAGRLPIGFPYVEPSVATPDP--LGNRFGEDDGTTTTIRLP  177
            K  +V S + VSCL QRSPYAGR PIG+P +  +  T +   LGNRFG+   +TTT+RLP
Sbjct  4    KLFIVLSVLAVSCLGQRSPYAGRRPIGYPAISTTTTTTEAGDLGNRFGDSAPSTTTMRLP  63

Query  178  IEALGDVALVQRISKMPVDQQPFWYINWKALEANRNQPQTYSQRGNGFV  324
            +EALGD  LV R+SK+P+DQQPFW+INW+ALEA R  PQTY QR NGFV
Sbjct  64   VEALGDRDLVDRLSKLPIDQQPFWFINWQALEAQRKNPQTYPQRPNGFV  112


>uncharacterized protein LOC101741012 [Bombyx mori]
Sequence ID: XP_004927084.2 Length: 115
Range 1: 4 to 108

Score:137 bits(346), Expect:3e-39, 
Method:Compositional matrix adjust., 
Identities:63/106(59%), Positives:80/106(75%), Gaps:1/106(0%)

Query  7    TIVVFSFVLVSCLAQRSPYAGRLPIGFPYVEPSVATPDPLGNRFGEDDGTTTTIRLPIEA  186
            T++  + +++ C AQRSPYAGR PIGFP ++ +    D LGNRFG DD +TTTIRLPIEA
Sbjct  4    TVLCVAMMVICCSAQRSPYAGRQPIGFPAIQSTAPPEDALGNRFG-DDISTTTIRLPIEA  62

Query  187  LGDVALVQRISKMPVDQQPFWYINWKALEANRNQPQTYSQRGNGFV  324
            LGD  LV R+ K+PVD+QPFW +NW ALEANR  PQ ++QR N F+
Sbjct  63   LGDADLVNRLRKLPVDKQPFWLLNWLALEANRKNPQNFNQRPNSFL  108


>uncharacterized protein LOC106143374 [Amyelois transitella]
Sequence ID: XP_013200890.2 Length: 124
Range 1: 4 to 111

Score:136 bits(343), Expect:1e-38, 
Method:Compositional matrix adjust., 
Identities:64/108(59%), Positives:80/108(74%), Gaps:2/108(1%)

Query  7    TIVVFSFVLVSCLAQRSPYAGRLPIGFPYVEPSVAT--PDPLGNRFGEDDGTTTTIRLPI  180
            T++V S +++ CLAQRSPYAG+ PIG+P ++P+  T   D LGNRFGEDD TTTT RLPI
Sbjct  4    TLIVLSTLVLGCLAQRSPYAGKNPIGYPQLDPTTTTTSADGLGNRFGEDDVTTTTERLPI  63

Query  181  EALGDVALVQRISKMPVDQQPFWYINWKALEANRNQPQTYSQRGNGFV  324
            EA GD AL  R+ K+P+D+QPFW INW ALE  R  PQTY  + N F+
Sbjct  64   EANGDRALYNRLKKLPLDKQPFWLINWLALEELRKNPQTYQHKPNTFI  111


>unnamed protein product [Arctia plantaginis]
Sequence ID: CAB3253208.1 Length: 102
Range 1: 1 to 95

Score:127 bits(318), Expect:4e-35, 
Method:Compositional matrix adjust., 
Identities:54/97(56%), Positives:78/97(80%), Gaps:2/97(2%)

Query  34   VSCLAQRSPYAGRLPIGFPYVEPSVATPDPLGNRFGEDDGTTTTIRLPIEALGDVALVQR  213
            + C+AQR+PYAG+ PIG+P +E  ++T + LG+RFG+D  +TTT++LP+EALGD  LV+R
Sbjct  1    MGCMAQRAPYAGKRPIGYPVIE--ISTANSLGDRFGDDAVSTTTVKLPVEALGDAELVRR  58

Query  214  ISKMPVDQQPFWYINWKALEANRNQPQTYSQRGNGFV  324
            +SK+P+DQQPFW INW+ALEA R  PQ++  + N F+
Sbjct  59   MSKLPIDQQPFWLINWRALEAQRQNPQSFPLKPNTFI  95


>uncharacterized protein [Epargyreus clarus]
Sequence ID: XP_072944569.1 Length: 143
Range 1: 7 to 107

Score:127 bits(320), Expect:7e-35, 
Method:Compositional matrix adjust., 
Identities:62/105(59%), Positives:78/105(74%), Gaps:4/105(3%)

Query  10   IVVFSFVLVSCLAQRSPYAGRLPIGFPYVEPSVATPDPLGNRFGEDDGTTTTIRLPIEAL  189
            I+ FSF+ V+ ++QRSPYAG+ PIG+P +E +  TP+PLGNRFG   G  TT RLPIEAL
Sbjct  7    IMFFSFI-VAAMSQRSPYAGQRPIGYPTIETTSTTPNPLGNRFG---GDVTTERLPIEAL  62

Query  190  GDVALVQRISKMPVDQQPFWYINWKALEANRNQPQTYSQRGNGFV  324
            GD  LV R+SK+P D+QPFWYINW+ALE  R    TY Q+ N F+
Sbjct  63   GDRELVNRLSKLPQDKQPFWYINWRALEDLRKNQNTYEQKENPFL  107


>hypothetical protein O0L34_g360 [Tuta absoluta]
Sequence ID: KAJ2945541.1 Length: 125
Range 1: 7 to 112

Score:125 bits(315), Expect:2e-34, 
Method:Compositional matrix adjust., 
Identities:62/106(58%), Positives:79/106(74%), Gaps:3/106(2%)

Query  13   VVFSFVLVSCLAQRSPYAGRLPIGFPYVEPSVAT--PDPLGNRFGEDDG-TTTTIRLPIE  183
            +V S V+V   AQR  YAG  PIG+P  +P   T  P+ LGNRFG+D+  TTTT+RLP+E
Sbjct  7    IVLSAVVVVGFAQRPSYAGLSPIGYPTYQPPTTTQNPNDLGNRFGDDNAPTTTTMRLPVE  66

Query  184  ALGDVALVQRISKMPVDQQPFWYINWKALEANRNQPQTYSQRGNGF  321
            ALGD  L+ R+S++PVDQQPFW+INW+ALE +R QP TY+QR  GF
Sbjct  67   ALGDRDLINRLSQLPVDQQPFWFINWQALENDRKQPHTYAQRPAGF  112


>uncharacterized protein LOC115442713 [Manduca sexta]
Sequence ID: XP_030023710.1 Length: 109
Range 1: 3 to 106

Score:125 bits(314), Expect:2e-34, 
Method:Compositional matrix adjust., 
Identities:62/108(57%), Positives:80/108(74%), Gaps:4/108(3%)

Query  1    MKTIVVFSFVLVSCLAQRSPYAGRLPIGFPYVEPSVATPDPLGNRFGEDDGTTTTIRLPI  180
            M   +V + V+ + +AQRSP+A R P+G+P V  ++   D LGNRFG+DD  TTT++LPI
Sbjct  3    MYIALVLAMVVATSVAQRSPFASR-PVGYPIVT-TLPPEDGLGNRFGDDD--TTTMKLPI  58

Query  181  EALGDVALVQRISKMPVDQQPFWYINWKALEANRNQPQTYSQRGNGFV  324
            EALGD  LV+R+SK+P DQQPFW +NW ALEANR  PQT+ QR N FV
Sbjct  59   EALGDAELVRRLSKLPTDQQPFWLLNWLALEANRKNPQTFQQRPNSFV  106


>uncharacterized protein LOC113513308 [Galleria mellonella]
Sequence ID: XP_052756822.1 Length: 125
Range 1: 1 to 109

Score:124 bits(311), Expect:8e-34, 
Method:Compositional matrix adjust., 
Identities:62/110(56%), Positives:75/110(68%), Gaps:3/110(2%)

Query  1    MKTIVVF--SFVLVSCLAQRSPYAGRLPIGFPYVEPSVATPDPLGNRFGEDDGTTTTIRL  174
            MK+ + F  S ++VSC AQRSPYAGRLPIG+P ++ +  T   L NRFGED   TT  RL
Sbjct  1    MKSTIFFTVSVLVVSCFAQRSPYAGRLPIGYPIMDTTSTTVSDLDNRFGEDVPVTTE-RL  59

Query  175  PIEALGDVALVQRISKMPVDQQPFWYINWKALEANRNQPQTYSQRGNGFV  324
            PIEA GD  LV R+ K+P+DQQPFW INW  LE  R  PQTY  + N F+
Sbjct  60   PIEANGDRELVNRLKKLPIDQQPFWLINWLHLEQMRQNPQTYQSKPNTFI  109


>hypothetical protein NE865_09283 [Phthorimaea operculella]
Sequence ID: KAI5638049.1 Length: 133
Range 1: 12 to 121

Score:124 bits(312), Expect:8e-34, 
Method:Compositional matrix adjust., 
Identities:60/110(55%), Positives:79/110(71%), Gaps:3/110(2%)

Query  1    MKTIVVFSFVLVSCLAQRSPYAGRLPIGFPYVEPSVAT--PDPLGNRFGEDDG-TTTTIR  171
            +K  ++ S V V   AQR  YAG  PIG+P  +P   T   + LGNRFG+D+  +TTT+R
Sbjct  12   LKIYIIMSAVAVMSFAQRPSYAGLSPIGYPTYQPPTTTQNANDLGNRFGDDNAPSTTTMR  71

Query  172  LPIEALGDVALVQRISKMPVDQQPFWYINWKALEANRNQPQTYSQRGNGF  321
            LP+EALGD  L+ R+S++PVDQQPFW+INW+ALE +R QP TY+QR  GF
Sbjct  72   LPVEALGDRDLINRLSQLPVDQQPFWFINWQALENDRKQPHTYAQRPAGF  121


>uncharacterized protein LOC128675468 [Plodia interpunctella]
Sequence ID: XP_053610870.1 Length: 136
Range 1: 4 to 112

Score:124 bits(310), Expect:2e-33, 
Method:Compositional matrix adjust., 
Identities:60/109(55%), Positives:78/109(71%), Gaps:2/109(1%)

Query  4    KTIVVFSFVLVSCLAQRSPYAGRLPIGFPYVEPSVAT--PDPLGNRFGEDDGTTTTIRLP  177
            + I + S +++  +AQRSPYAGR PIG+P ++P+  T   D LGNRFGEDD +TTT RLP
Sbjct  4    RVIFILSTLVLCSIAQRSPYAGRNPIGYPQLDPTTTTTTADGLGNRFGEDDVSTTTERLP  63

Query  178  IEALGDVALVQRISKMPVDQQPFWYINWKALEANRNQPQTYSQRGNGFV  324
            +EA GD  LV R+ K+P+D+QPFW INW ALE  R  PQTY  + N F+
Sbjct  64   LEANGDRELVNRLKKLPLDKQPFWLINWLALEEQRKNPQTYQPKPNTFI  112


>uncharacterized protein LOC123873550 isoform X2 [Maniola jurtina]
Sequence ID: XP_045774371.1 Length: 214
Range 1: 7 to 119

Score:125 bits(314), Expect:3e-33, 
Method:Compositional matrix adjust., 
Identities:63/113(56%), Positives:78/113(69%), Gaps:9/113(7%)

Query  13   VVFSFVLVSCLAQRSPYAGRLPIGFPYVEPSV--------ATPDPLGNRFGEDDG-TTTT  165
            ++ S +L     QRSPYAGR PIGFP +E +         A  D LGNRFGE+   TTTT
Sbjct  7    ILVSALLAISAGQRSPYAGRRPIGFPVIETTTLVTAAAPAAQNDTLGNRFGENSTVTTTT  66

Query  166  IRLPIEALGDVALVQRISKMPVDQQPFWYINWKALEANRNQPQTYSQRGNGFV  324
             RLP+EALGD  L+ R+ ++P D+QPFWY+NW+ALEANRNQPQ+Y  R N FV
Sbjct  67   QRLPVEALGDRDLINRLGQLPQDKQPFWYLNWQALEANRNQPQSYPLRPNSFV  119


>uncharacterized protein LOC116771226 [Danaus plexippus]
Sequence ID: XP_032518913.2 Length: 182
Range 1: 6 to 105

Score:124 bits(310), Expect:7e-33, 
Method:Compositional matrix adjust., 
Identities:61/104(59%), Positives:73/104(70%), Gaps:4/104(3%)

Query  10   IVVFSFVLVSCLAQRSPYAGRLPIGFPYVEPSVATPDPLGNRFGEDDGTTTTIRLPIEAL  189
             +V S  +V C +QRSPYAG  PIGFP VE +      LGNRFGE   TTTT RLP+EAL
Sbjct  6    FIVVSAFIVGCSSQRSPYAGLRPIGFPVVEATTLA-STLGNRFGE---TTTTQRLPLEAL  61

Query  190  GDVALVQRISKMPVDQQPFWYINWKALEANRNQPQTYSQRGNGF  321
            GD  LV R+ ++P D+QPFW++NW ALE NR +PQTY QR N F
Sbjct  62   GDRGLVNRLGQLPQDKQPFWFLNWSALEENRKKPQTYPQRPNTF  105


>uncharacterized protein LOC131851239 [Achroia grisella]
Sequence ID: XP_059057687.1 Length: 130
Range 1: 1 to 113

Score:122 bits(305), Expect:9e-33, 
Method:Compositional matrix adjust., 
Identities:64/113(57%), Positives:77/113(68%), Gaps:5/113(4%)

Query  1    MKTIVVF--SFVLVSCLAQRSPYAGRLPIGFPYVEPSVATPDP---LGNRFGEDDGTTTT  165
            MK  ++F  S ++VSC AQRSPYAGR PIG+P ++ +  T      L NRFGED  TTTT
Sbjct  1    MKNSILFVISALVVSCFAQRSPYAGRFPIGYPSLDSTTTTTTTDGGLDNRFGEDVTTTTT  60

Query  166  IRLPIEALGDVALVQRISKMPVDQQPFWYINWKALEANRNQPQTYSQRGNGFV  324
             RLPIEA GD  LV R+ K+P+D+QPFW INW  LE  R  PQTY Q+ N FV
Sbjct  61   ERLPIEANGDRDLVNRLKKLPIDKQPFWLINWLQLEEMRRNPQTYQQKPNTFV  113


>uncharacterized protein LOC123660102 [Melitaea cinxia]
Sequence ID: XP_045451165.1 Length: 163
Range 1: 7 to 117

Score:122 bits(306), Expect:1e-32, 
Method:Compositional matrix adjust., 
Identities:59/112(53%), Positives:80/112(71%), Gaps:5/112(4%)

Query  1    MKTIVVF--SFVLVSCLAQRSPYAGRLPIGFPYVEPSVATP--DPLGNRFGEDDGTTTTI  168
            M+++  F  S ++++C +QRSPYAGR P+G+P +E     P  D +GNRFGE+ GTTTT 
Sbjct  7    MRSVFFFFISVLIMTCASQRSPYAGRRPVGYPALETVTPAPRNDSVGNRFGEN-GTTTTQ  65

Query  169  RLPIEALGDVALVQRISKMPVDQQPFWYINWKALEANRNQPQTYSQRGNGFV  324
            RLP+EALGD  L  R+ ++P D QPFW+INWKALE  R +PQ+Y Q+ N F 
Sbjct  66   RLPVEALGDRDLFNRLGQLPQDNQPFWFINWKALEQQRQRPQSYPQKPNIFA  117


>uncharacterized protein LOC105391812 isoform X2 [Plutella xylostella]
Sequence ID: XP_048481254.1 Length: 234
Range 1: 4 to 115

Score:124 bits(311), Expect:2e-32, 
Method:Compositional matrix adjust., 
Identities:62/112(55%), Positives:79/112(70%), Gaps:5/112(4%)

Query  4    KTIVVFSFVLVSCLAQRSPYAGRLPIGFPYVEPSVATP--DPLGNRFGEDDGTT---TTI  168
            + +VV S + VSC+AQRSPYAGR P+G+P  +P+  T     LGNRFG +D +T   TT 
Sbjct  4    RALVVLSALFVSCVAQRSPYAGRRPVGYPEFDPTTTTTTQSDLGNRFGNEDASTPSTTTQ  63

Query  169  RLPIEALGDVALVQRISKMPVDQQPFWYINWKALEANRNQPQTYSQRGNGFV  324
            RLPIEA GD  LV+R+SK+PVDQQPFW INW+  E +R  PQTY  + N F+
Sbjct  64   RLPIEARGDADLVRRLSKLPVDQQPFWLINWQHYETHRQNPQTYELKPNPFL  115


>uncharacterized protein [Maniola hyperantus]
Sequence ID: XP_034834638.1 Length: 226
Range 1: 3 to 118

Score:124 bits(310), Expect:2e-32, 
Method:Compositional matrix adjust., 
Identities:64/116(55%), Positives:79/116(68%), Gaps:13/116(11%)

Query  16   VFSFVLVS-----CLAQRSPYAGRLPIGFPYVEPSVATP-------DPLGNRFGEDDG-T  156
            +  +VLVS     C +QRSPYAGR PIGFP +E +           D LGNRFGE+   T
Sbjct  3    IIQYVLVSALFAICASQRSPYAGRRPIGFPTIETTTLVTAAAAAQNDTLGNRFGENSTVT  62

Query  157  TTTIRLPIEALGDVALVQRISKMPVDQQPFWYINWKALEANRNQPQTYSQRGNGFV  324
            TTT RLP+EALGD  LV R+ ++P D+QPFWY+NW+ALE NRNQPQ+Y  + N FV
Sbjct  63   TTTQRLPVEALGDRDLVNRLGQLPQDKQPFWYLNWQALETNRNQPQSYPLKPNSFV  118


>unnamed protein product [Danaus chrysippus]
Sequence ID: CAG9564816.1 Length: 217
Range 1: 21 to 122

Score:122 bits(307), Expect:5e-32, 
Method:Compositional matrix adjust., 
Identities:61/106(58%), Positives:73/106(68%), Gaps:4/106(3%)

Query  4    KTIVVFSFVLVSCLAQRSPYAGRLPIGFPYVEPSVATPDPLGNRFGEDDGTTTTIRLPIE  183
            K  ++ S  +V C++QRSPYAG  PIGFP +E +      LGNRFGE   TTTT RLPIE
Sbjct  21   KHFILVSAFIVGCVSQRSPYAGLRPIGFPVIE-TTTLASTLGNRFGE---TTTTQRLPIE  76

Query  184  ALGDVALVQRISKMPVDQQPFWYINWKALEANRNQPQTYSQRGNGF  321
            ALGD  LV R+ + P D+QPFW +NW ALE NR +PQTY QR N F
Sbjct  77   ALGDRGLVNRLGQFPQDKQPFWLLNWSALEENRKKPQTYPQRPNPF  122


>unnamed protein product [Euphydryas editha]
Sequence ID: CAH2092786.1 Length: 140
Range 1: 13 to 111

Score:119 bits(298), Expect:1e-31, 
Method:Compositional matrix adjust., 
Identities:58/100(58%), Positives:74/100(74%), Gaps:3/100(3%)

Query  31   LVSCLAQRSPYAGRLPIGFPYVE--PSVATPDPLGNRFGEDDGTTTTIRLPIEALGDVAL  204
            +V C +QRSPYAGR PIG+P +E   S A  D LGNRFGE+ GTTTT RLP+EALGD  L
Sbjct  13   IVICASQRSPYAGRRPIGYPVLEITTSAARNDTLGNRFGEN-GTTTTQRLPVEALGDRDL  71

Query  205  VQRISKMPVDQQPFWYINWKALEANRNQPQTYSQRGNGFV  324
              R+ ++P D+QPFW +NW+ALE +R +PQ+Y Q+ N F 
Sbjct  72   FNRLGQLPQDKQPFWVLNWQALEQHRQKPQSYPQKPNIFA  111


>unnamed protein product [Parnassius apollo]
Sequence ID: CAG5020453.1 Length: 119
Range 1: 5 to 113

Score:117 bits(294), Expect:3e-31, 
Method:Compositional matrix adjust., 
Identities:55/109(50%), Positives:77/109(70%), Gaps:2/109(1%)

Query  4    KTIVVFSFVLVSCLAQRSPYAGRLPIGFPYV--EPSVATPDPLGNRFGEDDGTTTTIRLP  177
            K+++VFS +  SCL+QR PYAG  PIG+P +    + ++ D LGNR    + T TT RLP
Sbjct  5    KSLIVFSLLAASCLSQRPPYAGSRPIGYPLLGDRTNSSSNDELGNRPVPIEATITTDRLP  64

Query  178  IEALGDVALVQRISKMPVDQQPFWYINWKALEANRNQPQTYSQRGNGFV  324
            IEALGD+ L++++ K P+D+QPFW+INW+ALE NR   QTYS   N ++
Sbjct  65   IEALGDINLIKQLRKYPLDKQPFWFINWEALEENRRNSQTYSLGTNNYI  113


>uncharacterized protein LOC125069931 isoform X2 [Vanessa atalanta]
Sequence ID: XP_047535515.1 Length: 152
Range 1: 7 to 112

Score:117 bits(294), Expect:8e-31, 
Method:Compositional matrix adjust., 
Identities:57/107(53%), Positives:77/107(71%), Gaps:4/107(3%)

Query  13   VVFSFVLVSCLAQRSPYAGRLPIGFPYVEPS-VATP--DPLGNRFGEDDGTTTTIRLPIE  183
            ++FS ++V C +QRSPYAGR PIGFP +E + +A+P  D LGNRF   +  TT  RLPIE
Sbjct  7    IIFSALIVICASQRSPYAGRRPIGFPVIETTTLASPQNDSLGNRFDTPENATTQ-RLPIE  65

Query  184  ALGDVALVQRISKMPVDQQPFWYINWKALEANRNQPQTYSQRGNGFV  324
            ALGD  L+ R+ + P D+QPFW+INW+ALE +R +PQ+Y  R + F 
Sbjct  66   ALGDRDLINRLGQFPQDKQPFWFINWQALEQHRQKPQSYPLRPSSFA  112


>fatty acyl-CoA hydrolase precursor, medium chain [Ostrinia nubilalis]
Sequence ID: XP_063829443.1 Length: 819
Range 1: 594 to 693

Score:126 bits(316), Expect:1e-30, 
Method:Compositional matrix adjust., 
Identities:64/104(62%), Positives:78/104(75%), Gaps:4/104(3%)

Query  13   VVFSFVLVSCLAQRSPYAGRLPIGFPYVEPSVATPDPLGNRFGEDDGTTTTIRLPIEALG  192
            ++ S  LVS   QR  +AG  PIGFP VE +  T + LGNRFGEDD +TTTIRLPIEA G
Sbjct  594  IIMSLTLVS--GQRPSFAGSRPIGFPEVEKT--TTEGLGNRFGEDDVSTTTIRLPIEANG  649

Query  193  DVALVQRISKMPVDQQPFWYINWKALEANRNQPQTYSQRGNGFV  324
            D  LV R+SK+PVDQQPFW+INW+A EA+R +PQT+ Q+ N FV
Sbjct  650  DRDLVDRLSKLPVDQQPFWFINWQAYEAHRQKPQTFPQKPNVFV  693


>uncharacterized protein LOC116771091 [Danaus plexippus]
Sequence ID: XP_032518680.2 Length: 156
Range 1: 1 to 102

Score:117 bits(292), Expect:2e-30, 
Method:Compositional matrix adjust., 
Identities:57/110(52%), Positives:75/110(68%), Gaps:14/110(12%)

Query  13   VVFSFVLVSCLA------QRSPYAGRLPIGFPYVEPSVATPDPLGNRFGEDDGTTTTIRL  174
            +V+   L+ CL+      QR  +AG  PIG+P +   + +  PLGNRFG DD     + L
Sbjct  1    MVYKQTLMLCLSAWLVSGQRPSFAGSKPIGYPEL---ITSESPLGNRFGSDD-----VPL  52

Query  175  PIEALGDVALVQRISKMPVDQQPFWYINWKALEANRNQPQTYSQRGNGFV  324
            P+EA GD ALV+R+SK+P+DQQPFWYINWKA+EAN   PQ+Y QRGN F+
Sbjct  53   PVEAKGDRALVERLSKLPIDQQPFWYINWKAIEANNKNPQSYPQRGNSFI  102


>hypothetical protein EVAR_83032_1 [Eumeta japonica]
Sequence ID: GBP39897.1 Length: 145
Range 1: 41 to 141

Score:116 bits(291), Expect:2e-30, 
Method:Compositional matrix adjust., 
Identities:61/104(59%), Positives:73/104(70%), Gaps:4/104(3%)

Query  16   VFSFVLV-SCLAQRSPYAGRLPIGFPYVEPSVATPDPLGNRFGEDDGTTTTIRLPIEALG  192
             F F+L  +C AQRSPYAGR PIG+P ++ + A+   L +RFG  +  TT  RLP+EALG
Sbjct  41   CFFFLLAGACYAQRSPYAGRQPIGYPQMDTTPASV--LQDRFGTGESATTQ-RLPVEALG  97

Query  193  DVALVQRISKMPVDQQPFWYINWKALEANRNQPQTYSQRGNGFV  324
            D  LV RISK+PVDQQPFWYINW+ALE NR  PQTY    N F 
Sbjct  98   DRELVDRISKLPVDQQPFWYINWQALEQNRKNPQTYQPNPNPFA  141


>uncharacterized protein LOC113231289 isoform X2 [Hyposmocoma kahamanoa]
Sequence ID: XP_026321320.1 Length: 121
Range 1: 9 to 115

Score:115 bits(288), Expect:3e-30, 
Method:Compositional matrix adjust., 
Identities:59/108(55%), Positives:73/108(67%), Gaps:3/108(2%)

Query  4    KTIVVFSFVLVSCLAQRSPYAGRLPIGFPYV--EPSVATPDPLGNRFGEDDGTTTTIRLP  177
            K + + S + ++  AQR  YAG  PIG+P      + AT D L N+ G+DD +TTT  LP
Sbjct  9    KLLTILSLIAIT-YAQRPWYAGSKPIGYPSSPENNAPATTDELQNKSGDDDSSTTTQSLP  67

Query  178  IEALGDVALVQRISKMPVDQQPFWYINWKALEANRNQPQTYSQRGNGF  321
            IEA GD  LV RISK+PVDQQPFWYINW+ALEA R  PQT+  + NGF
Sbjct  68   IEAQGDRDLVNRISKLPVDQQPFWYINWQALEAQRQNPQTWPHKPNGF  115


>unnamed protein product [Parnassius apollo]
Sequence ID: CAG5020457.1 Length: 125
Range 1: 5 to 112

Score:115 bits(287), Expect:4e-30, 
Method:Compositional matrix adjust., 
Identities:55/109(50%), Positives:77/109(70%), Gaps:3/109(2%)

Query  4    KTIVVFSFVLVSCLAQRSPYAGRLPIGFPYV--EPSVATPDPLGNRFGEDDGTTTTIRLP  177
            K+ +VFS + VSCL QR  YAGR PIG+P +   P   + D LG+    +   TT  R+P
Sbjct  5    KSFIVFSLLAVSCLCQRPSYAGRRPIGYPILGETPISTSNDELGDGLVTEVPKTTE-RIP  63

Query  178  IEALGDVALVQRISKMPVDQQPFWYINWKALEANRNQPQTYSQRGNGFV  324
            IEALGD+ LV+R+ K+P+D+QP+W+INWKAL+ +RN+PQTY  R N ++
Sbjct  64   IEALGDINLVKRLYKIPLDKQPYWFINWKALDEHRNKPQTYPLRPNNYI  112


>jg2623 [Pararge aegeria aegeria]
Sequence ID: CAH2229219.1 Length: 303
Range 1: 7 to 114

Score:119 bits(299), Expect:5e-30, 
Method:Compositional matrix adjust., 
Identities:60/109(55%), Positives:77/109(70%), Gaps:5/109(4%)

Query  10   IVVFSFVLVSCLAQRSPYAGRLPIGFPYVEPSV---ATPDPLGNRFGEDDG-TTTTIRLP  177
            I++ S V + C +QRSPYAGR P+G+P +E +       D LGNRFGE+   TTTT RLP
Sbjct  7    ILLTSLVAI-CTSQRSPYAGRFPVGYPVIETTTLASTQNDTLGNRFGENSTVTTTTQRLP  65

Query  178  IEALGDVALVQRISKMPVDQQPFWYINWKALEANRNQPQTYSQRGNGFV  324
            IEALGD  LV R+  +P D+QPFW++NW+ALE NR +PQ+Y  R N FV
Sbjct  66   IEALGDRDLVNRLGNLPQDKQPFWFLNWQALEENRKRPQSYPSRPNIFV  114


>uncharacterized protein LOC113400359 [Vanessa tameamea]
Sequence ID: XP_026495693.1 Length: 136
Range 1: 7 to 112

Score:114 bits(286), Expect:7e-30, 
Method:Compositional matrix adjust., 
Identities:55/107(51%), Positives:73/107(68%), Gaps:4/107(3%)

Query  13   VVFSFVLVSCLAQRSPYAGRLPIGFPYVEPSV---ATPDPLGNRFGEDDGTTTTIRLPIE  183
            ++FS ++V C +QRSPYAGR PIGFP +E +    A  D LGNRF   +  TT  RLP+E
Sbjct  7    IIFSALIVICGSQRSPYAGRRPIGFPVIEATTLASAQSDSLGNRFDTPENATTQ-RLPLE  65

Query  184  ALGDVALVQRISKMPVDQQPFWYINWKALEANRNQPQTYSQRGNGFV  324
            ALGD  L+ R+ + P D+QPFW+INW+ALE  R +PQ+Y  R + F 
Sbjct  66   ALGDRDLINRLGQFPQDKQPFWFINWQALEQQRQKPQSYPLRPSSFA  112


>uncharacterized protein LOC124536854 [Vanessa cardui]
Sequence ID: XP_046969451.1 Length: 166
Range 1: 7 to 112

Score:115 bits(288), Expect:9e-30, 
Method:Compositional matrix adjust., 
Identities:57/107(53%), Positives:73/107(68%), Gaps:4/107(3%)

Query  13   VVFSFVLVSCLAQRSPYAGRLPIGFPYVEPSV---ATPDPLGNRFGEDDGTTTTIRLPIE  183
            ++FS ++V C +QRSPYAGR PIGFP +E +    A  D LGNRF   +  TT  RLPIE
Sbjct  7    ILFSALIVICGSQRSPYAGRRPIGFPVIETTTLANAQNDTLGNRFDTPENATTQ-RLPIE  65

Query  184  ALGDVALVQRISKMPVDQQPFWYINWKALEANRNQPQTYSQRGNGFV  324
            ALGD  LV R+ + P D+QPFW+INW+ALE  R +PQ+Y  R + F 
Sbjct  66   ALGDRDLVNRLGQFPQDKQPFWFINWQALEQQRQKPQSYPLRPSSFA  112


>PREDICTED: uncharacterized protein LOC106105108 [Papilio polytes]
Sequence ID: XP_013140791.1 Length: 112
Range 1: 7 to 105

Score:113 bits(282), Expect:1e-29, 
Method:Compositional matrix adjust., 
Identities:54/103(52%), Positives:73/103(70%), Gaps:4/103(3%)

Query  13   VVFSFVLVSCLAQRSPYAGRLPIGFPYVEPSVATPDPLGNRFGEDDGTTTTIRLPIEALG  192
            + FS +++ CL+QR  YAG  PIG+P VE +  +   LGNRFG+D+       LP++AL 
Sbjct  7    IAFSLLIIGCLSQRPSYAGNRPIGYPAVE-TTPSSGLLGNRFGDDERLQI---LPLDALN  62

Query  193  DVALVQRISKMPVDQQPFWYINWKALEANRNQPQTYSQRGNGF  321
            D  LV RIS++P+D+QPFW+INW+ALEANR  PQTY QR + F
Sbjct  63   DRDLVMRISRLPLDKQPFWFINWRALEANRRTPQTYEQRQSPF  105


>uncharacterized protein LOC106710262 [Papilio machaon]
Sequence ID: XP_014357761.2 Length: 117
Range 1: 7 to 106

Score:113 bits(283), Expect:1e-29, 
Method:Compositional matrix adjust., 
Identities:54/104(52%), Positives:73/104(70%), Gaps:4/104(3%)

Query  13   VVFSFVLVSCLAQRSPYAGRLPIGFPYVEPSVATPDPLGNRFGEDDGTTTTIRLPIEALG  192
            + F  +L  CL+QR  YAG  PIG+P +E + A+   LGNRFG D+       LP++AL 
Sbjct  7    IAFFLLLTGCLSQRPSYAGSRPIGYPEIETTPAS-GLLGNRFGNDERVQV---LPLDALN  62

Query  193  DVALVQRISKMPVDQQPFWYINWKALEANRNQPQTYSQRGNGFV  324
            D  LV RIS++P+D+QPFW+INW+A+EANR +PQTY QR N F+
Sbjct  63   DRDLVMRISRLPIDKQPFWFINWRAVEANRRRPQTYEQRQNPFL  106


>uncharacterized protein LOC114250932 isoform X2 [Bombyx mandarina]
Sequence ID: XP_028040846.1 Length: 208
Range 1: 10 to 109

Score:116 bits(290), Expect:1e-29, 
Method:Compositional matrix adjust., 
Identities:59/105(56%), Positives:76/105(72%), Gaps:5/105(4%)

Query  10   IVVFSFVLVSCLAQRSPYAGRLPIGFPYVEPSVATPDPLGNRFGEDDGTTTTIRLPIEAL  189
            I++ S  LV C  QR  +AG  PIGFP   P+  T   +G+RFG+DD TT   RLPIEA 
Sbjct  10   ILLTSSTLVLC--QRPSFAGSRPIGFPDT-PNRTTTVAVGDRFGDDDSTTP--RLPIEAN  64

Query  190  GDVALVQRISKMPVDQQPFWYINWKALEANRNQPQTYSQRGNGFV  324
            GD+ L+ R+SK+PVD+QPFW+INW+ALEA+R  PQT+ QR NGF+
Sbjct  65   GDLELIDRLSKLPVDKQPFWFINWQALEAHRKNPQTHVQRPNGFI  109


>hypothetical protein K1T71_009834 [Dendrolimus kikuchii]
Sequence ID: KAJ0174726.1 Length: 223
Range 1: 111 to 219

Score:115 bits(289), Expect:3e-29, 
Method:Compositional matrix adjust., 
Identities:60/110(55%), Positives:75/110(68%), Gaps:3/110(2%)

Query  1    MKTIVVFSFVLVS-CLAQRSPYAGRLPIGFPYV-EPSVATPDPLGNRFGEDDGTTTTIRL  174
            MK  ++  F+L++ C+AQR  YAG  PIGFP + EP  A  D L NRFGED   TTTIRL
Sbjct  111  MKATIITLFMLIAGCVAQRGSYAGINPIGFPQIDEPKPAARDSLVNRFGEDT-PTTTIRL  169

Query  175  PIEALGDVALVQRISKMPVDQQPFWYINWKALEANRNQPQTYSQRGNGFV  324
            PIEA GD  LV R+ K+PVDQQPFW +NW+++EAN   P+ Y    N F+
Sbjct  170  PIEARGDANLVNRLRKLPVDQQPFWLLNWQSIEANMKNPKNYPPGENHFI  219


>unnamed protein product, partial [Iphiclides podalirius]
Sequence ID: CAH2043440.1 Length: 184
Range 1: 15 to 115

Score:114 bits(284), Expect:6e-29, 
Method:Compositional matrix adjust., 
Identities:56/105(53%), Positives:71/105(67%), Gaps:4/105(3%)

Query  10   IVVFSFVLVSCLAQRSPYAGRLPIGFPYVEPSVATPDPLGNRFGEDDGTTTTIRLPIEAL  189
            I++ +      L QR  +AG  PIG+P +E    T D LGNRFGE     TT RLP+EAL
Sbjct  15   IILLAASASLVLGQRPFFAGSRPIGYPEIEKPSTTADELGNRFGEG----TTQRLPVEAL  70

Query  190  GDVALVQRISKMPVDQQPFWYINWKALEANRNQPQTYSQRGNGFV  324
            GD  LV R+SK+P+D+QPFW+INW+A+EA+R QPQTY  R N F 
Sbjct  71   GDRDLVDRLSKLPIDKQPFWFINWQAIEAHRQQPQTYPLRPNPFA  115


>unnamed protein product [Parnassius apollo]
Sequence ID: CAG5020461.1 Length: 107
Range 1: 15 to 101

Score:111 bits(278), Expect:6e-29, 
Method:Compositional matrix adjust., 
Identities:51/89(57%), Positives:67/89(75%), Gaps:3/89(3%)

Query  10   IVVFSFVLVSCLAQRSPYAGRLPIGFPYVEPSVATP-DPLGNRFGEDDGTTTTIRLPIEA  186
             + F  ++ SCL QR  YAGR PIG+P +E + ++  D LGNRFG DDGTT   RLP+EA
Sbjct  15   FIAFFLLVASCLGQRPSYAGRNPIGYPSLETTTSSSADGLGNRFGNDDGTTQ--RLPLEA  72

Query  187  LGDVALVQRISKMPVDQQPFWYINWKALE  273
            LGD  LV R++K+P+D+QPFW++NWKALE
Sbjct  73   LGDRDLVNRLNKLPIDKQPFWFLNWKALE  101


>hypothetical protein O0L34_g363 [Tuta absoluta]
Sequence ID: KAJ2945544.1 Length: 337
Range 1: 4 to 112

Score:117 bits(293), Expect:7e-29, 
Method:Compositional matrix adjust., 
Identities:58/109(53%), Positives:75/109(68%), Gaps:1/109(0%)

Query  1    MKTIVVFSFVLVSCLAQRSPYAGRLPIGFPYVEPSVATPDPLGNRFGEDDGT-TTTIRLP  177
            +K  ++    +   L QR  +AG  PIG+P V  S A  + LGNRFG+D+ T TTT RLP
Sbjct  4    IKHGLLLVTTVTMALGQRGSFAGFRPIGYPDVATSTAVAEELGNRFGDDNTTSTTTQRLP  63

Query  178  IEALGDVALVQRISKMPVDQQPFWYINWKALEANRNQPQTYSQRGNGFV  324
            IEA GD  LV R+SK+P+DQQPFW+INW+A+EAN  +PQTY QR + F 
Sbjct  64   IEANGDKGLVDRLSKLPIDQQPFWFINWQAIEANMKKPQTYPQRPSQFA  112


>fatty acyl-CoA hydrolase precursor, medium chain [Cydia splendana]
Sequence ID: XP_063625926.1 Length: 819
Range 1: 596 to 698

Score:120 bits(302), Expect:9e-29, 
Method:Compositional matrix adjust., 
Identities:62/107(58%), Positives:74/107(69%), Gaps:5/107(4%)

Query  7    TIVVFSFVLVSCLAQRSPYAGRLPIGFP-YVEPSVATPDPLGNRFGEDDGTTTTIRLPIE  183
            TIV     LVSC  QR  +AG+ PIG+P  +  +  T DPLGNRFGE  G +TT RLP+E
Sbjct  596  TIVAAMLALVSC--QRGSFAGKRPIGYPELLNRTTTTVDPLGNRFGE--GDSTTERLPVE  651

Query  184  ALGDVALVQRISKMPVDQQPFWYINWKALEANRNQPQTYSQRGNGFV  324
            A GD  LV RISK P+DQQPFWY+NWKALE  R  PQT++QR + F 
Sbjct  652  ANGDRDLVDRISKFPIDQQPFWYLNWKALEEQRKNPQTFAQRPSQFA  698


>unnamed protein product [Danaus chrysippus]
Sequence ID: CAG9564814.1 Length: 208
Range 1: 50 to 154

Score:114 bits(284), Expect:1e-28, 
Method:Compositional matrix adjust., 
Identities:57/113(50%), Positives:75/113(66%), Gaps:14/113(12%)

Query  4    KTIVVFSFVLVSCLA------QRSPYAGRLPIGFPYVEPSVATPDPLGNRFGEDDGTTTT  165
             + +V+   L+ CL+      QR  +AG  PIG+P +  S +   PLGNRFG +D     
Sbjct  50   HSAMVYKQTLMLCLSAWLVSGQRPSFAGSKPIGYPELATSES---PLGNRFGSND-----  101

Query  166  IRLPIEALGDVALVQRISKMPVDQQPFWYINWKALEANRNQPQTYSQRGNGFV  324
            + LP+EA GD  LV+R+SK+P+DQQPFWYINWKA+EAN   PQTY QRGN F+
Sbjct  102  VPLPVEAKGDRDLVERLSKLPIDQQPFWYINWKAIEANNKNPQTYPQRGNSFI  154


>hypothetical protein PYW08_004958 [Mythimna loreyi]
Sequence ID: KAJ8714977.1 Length: 234
Range 1: 1 to 107

Score:114 bits(286), Expect:1e-28, 
Method:Compositional matrix adjust., 
Identities:59/111(53%), Positives:75/111(67%), Gaps:7/111(6%)

Query  1    MKTIVVFSFVLVSCL--AQRSPYAGRLPIGFPYV-EPSVATPDPLGNRFGEDDGTTTTIR  171
            MK ++   F++ S L   QR  +AG  PIGFP     +  TPDPLGNRFG+D     T R
Sbjct  1    MKILISALFLVTSSLVAGQRPSFAGFRPIGFPDTPNRTTTTPDPLGNRFGDD----ATER  56

Query  172  LPIEALGDVALVQRISKMPVDQQPFWYINWKALEANRNQPQTYSQRGNGFV  324
            LPIEA GD  L+ R+SK+PVD+QPFW+INW+A E +R +PQT+ QR N FV
Sbjct  57   LPIEANGDRDLIDRLSKLPVDKQPFWFINWQAYEKHRKEPQTFPQRPNAFV  107


>unnamed protein product [Euphydryas editha]
Sequence ID: CAH2092790.1 Length: 164
Range 1: 18 to 102

Score:112 bits(280), Expect:2e-28, 
Method:Compositional matrix adjust., 
Identities:59/94(63%), Positives:66/94(70%), Gaps:10/94(10%)

Query  46   AQRSPYAGRLPIGFPYVEPSVATP-DPLGNRFGEDDGTTTTIRLPIEALGDVALVQRISK  222
             QR  +AG  PIG+P +   V  P DPLGNRFGED      + LPIEA GD  LV+RISK
Sbjct  18   GQRPSFAGTKPIGYPEL---VDKPSDPLGNRFGED------LVLPIEAKGDRDLVERISK  68

Query  223  MPVDQQPFWYINWKALEANRNQPQTYSQRGNGFV  324
            +P+DQQPFWYINWKALE NR  PQTY QR N FV
Sbjct  69   LPIDQQPFWYINWKALEENRKNPQTYQQRPNSFV  102


>hypothetical protein evm_003983 [Chilo suppressalis]
Sequence ID: RVE51428.1 Length: 652
Range 1: 448 to 550

Score:119 bits(299), Expect:2e-28, 
Method:Compositional matrix adjust., 
Identities:58/105(55%), Positives:72/105(68%), Gaps:2/105(1%)

Query  10   IVVFSFVLVSCLAQRSPYAGRLPIGFPYVEPSVATPDPLGNRFGEDDGTTTTIRLPIEAL  189
            I+  +  L     QR  +AG  PIGFP  E    T + LGNRFGE DG+TTT+RLP EA 
Sbjct  448  ILFLAMSLTLATGQRPSFAGSRPIGFP--EIITTTTEGLGNRFGEGDGSTTTVRLPAEAN  505

Query  190  GDVALVQRISKMPVDQQPFWYINWKALEANRNQPQTYSQRGNGFV  324
            GD  LV R+SK+P+DQQPFW+INW+A EA+R  PQTY Q+ N F+
Sbjct  506  GDKDLVDRLSKLPIDQQPFWFINWQAYEAHRQNPQTYPQKPNVFI  550


>unnamed protein product, partial [Brenthis ino]
Sequence ID: CAH0720379.1 Length: 182
Range 1: 6 to 114

Score:112 bits(280), Expect:2e-28, 
Method:Compositional matrix adjust., 
Identities:62/109(57%), Positives:78/109(71%), Gaps:4/109(3%)

Query  10   IVVFSFVLVSCLAQRSPYAGRLPIGFPYVEPSVATP--DPLGNRFGEDDGTTTTI--RLP  177
             +VFS ++  C +QRSPYAGR PIGFP V+ +  T   D LGNRFGE+  TTTT   RLP
Sbjct  6    FIVFSVMIAICNSQRSPYAGRRPIGFPIVDTTTTTTTTDNLGNRFGENGTTTTTTTQRLP  65

Query  178  IEALGDVALVQRISKMPVDQQPFWYINWKALEANRNQPQTYSQRGNGFV  324
            IEALGD  LV R+ K+P D+QPFW++NW+ALE  R QPQ++  R + FV
Sbjct  66   IEALGDRELVNRLGKLPEDKQPFWFLNWQALEEFRKQPQSFELRPSVFV  114


>uncharacterized protein LOC125231253 [Leguminivora glycinivorella]
Sequence ID: XP_047992601.1 Length: 120
Range 1: 2 to 107

Score:110 bits(275), Expect:2e-28, 
Method:Compositional matrix adjust., 
Identities:54/108(50%), Positives:74/108(68%), Gaps:2/108(1%)

Query  1    MKTIVVFSFVLVSCLAQRSPYAGRLPIGFPYVEPSVATPDPLGNRFGEDDGTTTTIRLPI  180
            M  I + + ++V+C AQRS Y GR PIG+P +E      + LG+RFG  + TTTT RLPI
Sbjct  2    MSKITILAMLVVACAAQRSFY-GRRPIGYPVLEQPSTESNALGDRFGTGE-TTTTQRLPI  59

Query  181  EALGDVALVQRISKMPVDQQPFWYINWKALEANRNQPQTYSQRGNGFV  324
            EALGD ALV ++SK+P D+QPFW +NW+ALE +R Q  T+    + F+
Sbjct  60   EALGDQALVDQLSKLPQDKQPFWLLNWRALEQHRQQHPTFQHGQSNFI  107


>unnamed protein product [Diatraea saccharalis]
Sequence ID: CAG9788638.1 Length: 211
Range 1: 5 to 105

Score:113 bits(282), Expect:3e-28, 
Method:Compositional matrix adjust., 
Identities:59/105(56%), Positives:74/105(70%), Gaps:6/105(5%)

Query  16   VFSFVLVSCLA--QRSPYAGRLPIGFPYVEPSVATPDPLGNRFGEDDGTTTTIRLPIEAL  189
            +F   L + LA  QR  +AG  PIG+P V  +  T + LGNRFGEDD TT  +RLP+EA 
Sbjct  5    IFFVALFATLAAGQRPTFAGSRPIGYPEVIKT--TTEGLGNRFGEDDATT--VRLPVEAN  60

Query  190  GDVALVQRISKMPVDQQPFWYINWKALEANRNQPQTYSQRGNGFV  324
            GD  LV R+SK+P+DQQPFW+INW+A EA+R  PQTY Q+ N FV
Sbjct  61   GDRDLVDRLSKLPIDQQPFWFINWQAYEAHRKNPQTYPQKPNIFV  105


>putative uncharacterized protein DDB_G0286901 [Plutella xylostella]
Sequence ID: XP_048478976.1 Length: 469
Range 1: 9 to 110

Score:117 bits(294), Expect:3e-28, 
Method:Compositional matrix adjust., 
Identities:62/106(58%), Positives:74/106(69%), Gaps:5/106(4%)

Query  10   IVVFSFVLVSCLAQRSPYAGRLPIGFPYV-EPSVATPDPLGNRFGEDDGTTTTIRLPIEA  186
            + + S V V C  QR  +AGR PIG+P + + +   PDPLGNRFGE  GTT   RLP+EA
Sbjct  9    LTLISTVCVLC--QRPGFAGRRPIGYPELYDLTTTAPDPLGNRFGESTGTTE--RLPLEA  64

Query  187  LGDVALVQRISKMPVDQQPFWYINWKALEANRNQPQTYSQRGNGFV  324
             GD  LV R+SK+PVD+QPFW+INWKALEA R  PQTY  R N FV
Sbjct  65   NGDRDLVARLSKLPVDKQPFWFINWKALEAQRKSPQTYPLRPNPFV  110


>uncharacterized protein LOC134797247 [Cydia splendana]
Sequence ID: XP_063625540.1 Length: 120
Range 1: 5 to 107

Score:110 bits(274), Expect:4e-28, 
Method:Compositional matrix adjust., 
Identities:53/105(50%), Positives:73/105(69%), Gaps:2/105(1%)

Query  10   IVVFSFVLVSCLAQRSPYAGRLPIGFPYVEPSVATPDPLGNRFGEDDGTTTTIRLPIEAL  189
            IV+ S ++ +C+AQR P+  R PIG+P +E      + LG+RFG  + TTTT RLPIEAL
Sbjct  5    IVIISMMVAACIAQR-PFYARRPIGYPILEQPSTETNALGDRFGNGE-TTTTQRLPIEAL  62

Query  190  GDVALVQRISKMPVDQQPFWYINWKALEANRNQPQTYSQRGNGFV  324
            GD ALV ++SK+PVD+QPFW +NW+ALE +R Q  T+    + F 
Sbjct  63   GDRALVDQLSKLPVDKQPFWLLNWRALEQHRQQHPTFQHSQSNFA  107


>uncharacterized protein LOC134746382 [Cydia strobilella]
Sequence ID: XP_063536821.1 Length: 120
Range 1: 2 to 106

Score:110 bits(274), Expect:4e-28, 
Method:Compositional matrix adjust., 
Identities:55/107(51%), Positives:74/107(69%), Gaps:2/107(1%)

Query  1    MKTIVVFSFVLVSCLAQRSPYAGRLPIGFPYVEPSVATPDPLGNRFGEDDGTTTTIRLPI  180
            +  IV+ S V+ +C+AQR  YA R PIG+P +E      + LG+RFG  + TTTT RLPI
Sbjct  2    VANIVIISMVVAACVAQRPFYAKR-PIGYPVLEQPSTESNALGDRFGNSE-TTTTQRLPI  59

Query  181  EALGDVALVQRISKMPVDQQPFWYINWKALEANRNQPQTYSQRGNGF  321
            EALGD ALV ++SK+PVD+QPFW +NW+ALE +R Q  T+    + F
Sbjct  60   EALGDRALVDQLSKLPVDKQPFWLLNWRALEQHRLQHPTFQHSQSNF  106


>hypothetical protein RR46_04615 [Papilio xuthus]
Sequence ID: KPI98642.1 Length: 135
Range 1: 23 to 122

Score:109 bits(273), Expect:7e-28, 
Method:Compositional matrix adjust., 
Identities:51/104(49%), Positives:72/104(69%), Gaps:4/104(3%)

Query  13   VVFSFVLVSCLAQRSPYAGRLPIGFPYVEPSVATPDPLGNRFGEDDGTTTTIRLPIEALG  192
            + F  ++  CL+QR  YAG  PIG+P +E +  +   LGNRFG D+       LP++AL 
Sbjct  23   IAFCLLVTGCLSQRPSYAGSRPIGYPEIE-TTPSSGLLGNRFGNDERVQV---LPLDALN  78

Query  193  DVALVQRISKMPVDQQPFWYINWKALEANRNQPQTYSQRGNGFV  324
            D  LV RIS++P+D+QPFW+INW+A+EANR +PQTY QR + F+
Sbjct  79   DRNLVLRISRLPIDKQPFWFINWRAVEANRRRPQTYEQRQSPFL  122


>unnamed protein product [Plutella xylostella]
Sequence ID: CAG9111568.1 Length: 1123
Range 1: 547 to 642

Score:117 bits(294), Expect:9e-28, 
Method:Compositional matrix adjust., 
Identities:60/98(61%), Positives:70/98(71%), Gaps:3/98(3%)

Query  34   VSCLAQRSPYAGRLPIGFPYV-EPSVATPDPLGNRFGEDDGTTTTIRLPIEALGDVALVQ  210
            V  L QR  +AGR PIG+P + + +   PDPLGNRFGE  GTT   RLP+EA GD  LV 
Sbjct  547  VCVLCQRPGFAGRRPIGYPELYDLTTTAPDPLGNRFGESTGTTE--RLPLEANGDRDLVA  604

Query  211  RISKMPVDQQPFWYINWKALEANRNQPQTYSQRGNGFV  324
            R+SK+PVD+QPFW+INWKALEA R  PQTY  R N FV
Sbjct  605  RLSKLPVDKQPFWFINWKALEAQRKSPQTYPLRPNPFV  642


Range 2: 943 to 1034

Score:104 bits(260), Expect:4e-23, 
Method:Compositional matrix adjust., 
Identities:55/94(59%), Positives:63/94(67%), Gaps:3/94(3%)

Query  46    AQRSPYAGRLPIGFPYVEPSVATP-DPLGNRFGEDDGTTTTIRLPIEALGDVALVQRISK  222
              QR  +AG  PIG+P +     TP D LGNRFG  DG  TT  LP+EA GD  LV R+SK
Sbjct  943   GQRPGFAGSRPIGYPELYDRPTTPRDELGNRFG--DGNATTQNLPLEAKGDKDLVDRLSK  1000

Query  223   MPVDQQPFWYINWKALEANRNQPQTYSQRGNGFV  324
             +PVDQQPFW INW+ALE  R +PQTY  R N FV
Sbjct  1001  LPVDQQPFWLINWQALEEQRKKPQTYPLRPNPFV  1034


>uncharacterized protein DDB_G0283357 [Helicoverpa armigera]
Sequence ID: XP_049706789.2 Length: 303
Range 1: 1 to 109

Score:113 bits(283), Expect:1e-27, 
Method:Compositional matrix adjust., 
Identities:62/113(55%), Positives:76/113(67%), Gaps:9/113(7%)

Query  1    MKTIVVFSFVLVSCLA----QRSPYAGRLPIGFPYV-EPSVATPDPLGNRFGEDDGTTTT  165
            MKT++  S V++   A    QR  +AG  PIGFP     +  TPDPL NRFGE     TT
Sbjct  1    MKTLISVSAVVLMTSAIVAGQRPFFAGSKPIGFPETPNRTTTTPDPLDNRFGEG----TT  56

Query  166  IRLPIEALGDVALVQRISKMPVDQQPFWYINWKALEANRNQPQTYSQRGNGFV  324
             RLPIEA GD  L+ R+SK+P+D+QPFW+INW+ALEANR  PQTY QR + FV
Sbjct  57   QRLPIEANGDRDLIDRLSKLPIDKQPFWFINWQALEANRKDPQTYPQRPSVFV  109


>hypothetical protein PYW07_005088 [Mythimna separata]
Sequence ID: KAJ8712246.1 Length: 130
Range 1: 1 to 107

Score:108 bits(270), Expect:2e-27, 
Method:Compositional matrix adjust., 
Identities:58/111(52%), Positives:73/111(65%), Gaps:7/111(6%)

Query  1    MKTIVVFSFVLVSCL--AQRSPYAGRLPIGFPYV-EPSVATPDPLGNRFGEDDGTTTTIR  171
            MK ++   F++ S +   QR  +AG  PIGFP     +  T DP GNRFGE     TT R
Sbjct  1    MKILISALFLVTSSMVAGQRPSFAGFRPIGFPDTPNRTTTTQDPFGNRFGEG----TTER  56

Query  172  LPIEALGDVALVQRISKMPVDQQPFWYINWKALEANRNQPQTYSQRGNGFV  324
            LPIEA GD  L+ R+SK+PVD+QPFW+INW+A E +R +PQTY QR N FV
Sbjct  57   LPIEANGDRDLIDRLSKLPVDKQPFWFINWQAYEQHRKEPQTYPQRPNPFV  107


>unnamed protein product [Parnassius mnemosyne]
Sequence ID: CAK1586829.1 Length: 195
Range 1: 6 to 107

Score:110 bits(275), Expect:2e-27, 
Method:Compositional matrix adjust., 
Identities:57/106(54%), Positives:71/106(66%), Gaps:5/106(4%)

Query  10   IVVFSFVLVSCLAQRSPYAGRLPIGFPYVEPSVATP-DPLGNRFGEDDGTTTTIRLPIEA  186
             +V +      L QR  +AG  PIG+P +E    TP D LGNRFGE     TT RLPIEA
Sbjct  6    FLVMAASACIVLGQRPFFAGSRPIGYPELENKTTTPVDELGNRFGEG----TTQRLPIEA  61

Query  187  LGDVALVQRISKMPVDQQPFWYINWKALEANRNQPQTYSQRGNGFV  324
            LGD  LV R+SK+P+D+QPFW+INW+A+EANR +PQT+  R N F 
Sbjct  62   LGDRDLVDRLSKLPLDKQPFWFINWQAIEANRQKPQTFPLRPNPFA  107


>fatty acyl-CoA hydrolase precursor, medium chain [Cydia pomonella]
Sequence ID: XP_061719308.1 Length: 885
Range 1: 663 to 763

Score:116 bits(291), Expect:2e-27, 
Method:Compositional matrix adjust., 
Identities:59/105(56%), Positives:71/105(67%), Gaps:5/105(4%)

Query  10   IVVFSFVLVSCLAQRSPYAGRLPIGFP-YVEPSVATPDPLGNRFGEDDGTTTTIRLPIEA  186
            IV     LV C  QR  +AG+ PIG+P  +  +  T DPLGNRFGE D TT   RLP+EA
Sbjct  663  IVTAMLALVQC--QRGSFAGKRPIGYPELLNKTTTTVDPLGNRFGEGDSTTE--RLPVEA  718

Query  187  LGDVALVQRISKMPVDQQPFWYINWKALEANRNQPQTYSQRGNGF  321
             GD  LV RISK P+D+QPFWY+NWKALE  R  PQT++QR + F
Sbjct  719  NGDRDLVDRISKFPIDKQPFWYLNWKALEEQRKNPQTFAQRPSQF  763


>unnamed protein product [Arctia plantaginis]
Sequence ID: CAB3233971.1 Length: 396
Range 1: 5 to 108

Score:114 bits(285), Expect:3e-27, 
Method:Compositional matrix adjust., 
Identities:59/110(54%), Positives:76/110(69%), Gaps:8/110(7%)

Query  1    MKTIVVFSFVLVSCLAQRSPYAGRLPIGFPYVEPSVATPDP--LGNRFGEDDGTTTTIRL  174
            + T++V +  LV+   QR P+AG  PIGFP +     TP P  LG+RFGE     TT RL
Sbjct  5    LSTLLVVTSTLVN--GQRPPFAGSRPIGFPELVNRTTTPVPGELGDRFGEG----TTQRL  58

Query  175  PIEALGDVALVQRISKMPVDQQPFWYINWKALEANRNQPQTYSQRGNGFV  324
            PIEA GD  L+ R+SK+P+D+QPFW+INW+ALE +R  PQ+Y QR NGFV
Sbjct  59   PIEANGDRDLIDRLSKLPIDKQPFWFINWQALEEHRKNPQSYPQRPNGFV  108


>unnamed protein product [Leptosia nina]
Sequence ID: CAK1555854.1 Length: 179
Range 1: 1 to 107

Score:109 bits(272), Expect:3e-27, 
Method:Compositional matrix adjust., 
Identities:64/114(56%), Positives:73/114(64%), Gaps:13/114(11%)

Query  1    MKTIVVFSFVL------VSCLAQRSPYAGRLPIGFPYVEPSVATPDPLGNRFGEDDGTTT  162
            M  I  ++FVL      VSC  QR  +AG  PIG+P VE    + D LGNRFGED     
Sbjct  1    MAMISTWAFVLLVLASLVSC--QRPSFAGFRPIGYPAVEK--PSNDDLGNRFGEDG---Q  53

Query  163  TIRLPIEALGDVALVQRISKMPVDQQPFWYINWKALEANRNQPQTYSQRGNGFV  324
             + LP+EA GD  LV RISK+PVD+QPFWYINWKALE NR  PQTY  R N FV
Sbjct  54   PLPLPVEANGDRDLVNRISKLPVDKQPFWYINWKALEENRRNPQTYELRPNVFV  107


>hypothetical protein ACJJTC_005829 [Scirpophaga incertulas]
Sequence ID: KAL4708968.1 Length: 229
Range 1: 8 to 108

Score:110 bits(276), Expect:3e-27, 
Method:Compositional matrix adjust., 
Identities:57/105(54%), Positives:71/105(67%), Gaps:4/105(3%)

Query  10   IVVFSFVLVSCLAQRSPYAGRLPIGFPYVEPSVATPDPLGNRFGEDDGTTTTIRLPIEAL  189
            +V  S  LV+   QR  +AG  PIG+P  E    T + LGNRFGEDD   TT RLPIEA 
Sbjct  8    LVAMSVTLVA--GQRPSFAGSRPIGYP--ELITTTTEGLGNRFGEDDIAATTQRLPIEAN  63

Query  190  GDVALVQRISKMPVDQQPFWYINWKALEANRNQPQTYSQRGNGFV  324
            GD  L+ R+SK+P+D+QPFW INW+A EA+R  PQT+ Q+ N FV
Sbjct  64   GDKNLIDRLSKLPIDKQPFWLINWQAYEAHRQNPQTFPQKPNVFV  108


>hypothetical protein K1T71_009829 [Dendrolimus kikuchii]
Sequence ID: KAJ0174721.1 Length: 178
Range 1: 38 to 136

Score:108 bits(270), Expect:6e-27, 
Method:Compositional matrix adjust., 
Identities:56/106(53%), Positives:74/106(69%), Gaps:7/106(6%)

Query  7    TIVVFSFVLVSCLAQRSPYAGRLPIGFPYVEPSVATPDPLGNRFGEDDGTTTTIRLPIEA  186
            TI + + V    + QR  YAG  PIGFP  +    T + L +RFGED    TT +LPIEA
Sbjct  38   TITILT-VATQVMGQRPSYAGISPIGFP--DTPDRTTESLQDRFGED----TTPKLPIEA  90

Query  187  LGDVALVQRISKMPVDQQPFWYINWKALEANRNQPQTYSQRGNGFV  324
             GD+ L+ R+SK+P+DQQPFW+INW+ALEANR++PQ+Y QR + FV
Sbjct  91   NGDLDLIDRLSKLPIDQQPFWFINWQALEANRDKPQSYPQRPSSFV  136


>uncharacterized protein LOC106126583 precursor [Papilio xuthus]
Sequence ID: NP_001299765.1 Length: 181
Range 1: 8 to 106

Score:108 bits(270), Expect:7e-27, 
Method:Compositional matrix adjust., 
Identities:58/105(55%), Positives:70/105(66%), Gaps:6/105(5%)

Query  10   IVVFSFVLVSCLAQRSPYAGRLPIGFPYVEPSVATPDPLGNRFGEDDGTTTTIRLPIEAL  189
            ++  S  LV C  QR  +AG  PIG+P VE    T D LGNRFGE     TT RLP+EA 
Sbjct  8    LIAASVGLVWC--QRPFFAGSRPIGYPEVEKPSTTADQLGNRFGEG----TTQRLPLEAQ  61

Query  190  GDVALVQRISKMPVDQQPFWYINWKALEANRNQPQTYSQRGNGFV  324
            GD  LV R+SK+P+D+QPFW INW+ALEA+R QPQ+Y  R N F 
Sbjct  62   GDRDLVDRLSKLPLDKQPFWLINWQALEAHRQQPQSYPIRPNPFA  106


>carboxylesterase 1C [Bombyx mori]
Sequence ID: XP_037874933.1 Length: 790
Range 1: 592 to 691

Score:115 bits(287), Expect:7e-27, 
Method:Compositional matrix adjust., 
Identities:59/105(56%), Positives:76/105(72%), Gaps:5/105(4%)

Query  10   IVVFSFVLVSCLAQRSPYAGRLPIGFPYVEPSVATPDPLGNRFGEDDGTTTTIRLPIEAL  189
            I++ S  LV C  QR  +AG  PIGFP   P+  T   +G+RFG+DD TT   RLPIEA 
Sbjct  592  ILLTSSTLVLC--QRPSFAGSRPIGFPDT-PNRTTTVAVGDRFGDDDSTTP--RLPIEAN  646

Query  190  GDVALVQRISKMPVDQQPFWYINWKALEANRNQPQTYSQRGNGFV  324
            GD+ L+ R+SK+PVD+QPFW+INW+ALEA+R  PQT+ QR NGF+
Sbjct  647  GDLELIDRLSKLPVDKQPFWFINWQALEAHRKNPQTHVQRPNGFI  691


>unnamed protein product [Pieris brassicae]
Sequence ID: CAH4030105.1 Length: 156
Range 1: 9 to 106

Score:107 bits(267), Expect:9e-27, 
Method:Compositional matrix adjust., 
Identities:60/105(57%), Positives:71/105(67%), Gaps:7/105(6%)

Query  10   IVVFSFVLVSCLAQRSPYAGRLPIGFPYVEPSVATPDPLGNRFGEDDGTTTTIRLPIEAL  189
            I++ S  L++   QR  +AG  PIG+P  E    T D LGNRFG DDG    + LPIEA 
Sbjct  9    ILLMSAYLIN--GQRPSFAGFRPIGYP--ELQNKTNDELGNRFG-DDGEL--LPLPIEAK  61

Query  190  GDVALVQRISKMPVDQQPFWYINWKALEANRNQPQTYSQRGNGFV  324
            GD  LV RISK+P+D+QPFWYINWKALEANR  PQ Y QR N F+
Sbjct  62   GDRDLVNRISKLPLDKQPFWYINWKALEANRQNPQKYDQRPNVFI  106


>uncharacterized protein LOC111354086 [Spodoptera litura]
Sequence ID: XP_022823133.1 Length: 308
Range 1: 12 to 109

Score:110 bits(276), Expect:2e-26, 
Method:Compositional matrix adjust., 
Identities:58/106(55%), Positives:72/106(67%), Gaps:9/106(8%)

Query  10   IVVFSFVLVSCLAQRSPYAGRLPIGFPYV-EPSVATPDPLGNRFGEDDGTTTTIRLPIEA  186
            +V FSFV      QR  +AG  PIGFP     +  T DPL +RFGE     TT RLPIEA
Sbjct  12   VVTFSFVT----GQRPSFAGSRPIGFPETPNRTTTTVDPLSDRFGEG----TTQRLPIEA  63

Query  187  LGDVALVQRISKMPVDQQPFWYINWKALEANRNQPQTYSQRGNGFV  324
             GD  L+ R+SK+P+D+QPFW+INW+ALEA+R +PQTY QR N F+
Sbjct  64   NGDRDLIDRLSKLPIDKQPFWFINWQALEAHRQKPQTYPQRPNPFI  109


>uncharacterized protein [Battus philenor]
Sequence ID: XP_068617849.1 Length: 179
Range 1: 16 to 106

Score:107 bits(267), Expect:2e-26, 
Method:Compositional matrix adjust., 
Identities:55/95(58%), Positives:66/95(69%), Gaps:4/95(4%)

Query  40   CLAQRSPYAGRLPIGFPYVEPSVATPDPLGNRFGEDDGTTTTIRLPIEALGDVALVQRIS  219
             L QR  +AG  PIG+P +E        LGNRFG  DGTT   RLP+EALGD  LV R+S
Sbjct  16   VLGQRPFFAGSRPIGYPEIEKPSTPAGELGNRFG--DGTTQ--RLPLEALGDRDLVDRLS  71

Query  220  KMPVDQQPFWYINWKALEANRNQPQTYSQRGNGFV  324
            K+P+D+QPFW+INW+ALEA+R QPQTY  R N F 
Sbjct  72   KLPIDKQPFWFINWQALEAHRQQPQTYPLRPNPFA  106


>uncharacterized protein LOC133526714 isoform X2 [Cydia pomonella]
Sequence ID: XP_061719418.1 Length: 123
Range 1: 8 to 110

Score:105 bits(262), Expect:2e-26, 
Method:Compositional matrix adjust., 
Identities:52/105(50%), Positives:73/105(69%), Gaps:2/105(1%)

Query  10   IVVFSFVLVSCLAQRSPYAGRLPIGFPYVEPSVATPDPLGNRFGEDDGTTTTIRLPIEAL  189
            IV+ S ++ +C+AQR  YA R PIG+P +E      + +G+RFG  + TTTT RLP+EAL
Sbjct  8    IVIISMMVAACVAQRPFYAKR-PIGYPVLEEPSTESNSIGDRFGNGE-TTTTQRLPLEAL  65

Query  190  GDVALVQRISKMPVDQQPFWYINWKALEANRNQPQTYSQRGNGFV  324
            GD ALV ++ K+PVD+QPFW +NW+ALE +R Q  T+    + FV
Sbjct  66   GDGALVDQLRKLPVDKQPFWLLNWRALEQHRLQHPTFQHSQSNFV  110


>peroxisomal membrane protein PEX14 isoform X2 [Manduca sexta]
Sequence ID: XP_037293016.1 Length: 269
Range 1: 9 to 105

Score:109 bits(272), Expect:2e-26, 
Method:Compositional matrix adjust., 
Identities:57/104(55%), Positives:74/104(71%), Gaps:7/104(6%)

Query  10   IVVFSFVLVSCLAQRSPYAGRLPIGFPYVEPSVATPDPLGNRFGEDDGTTTTIRLPIEAL  189
            I++ S  LV  L QR  +AG  PIG+P   P++   D LG+RFGE DGTT   RLP+EA 
Sbjct  9    ILLMSATLV--LGQRPFFAGTKPIGYPET-PNIT--DSLGDRFGEVDGTTP--RLPVEAH  61

Query  190  GDVALVQRISKMPVDQQPFWYINWKALEANRNQPQTYSQRGNGF  321
            GD+A + R+SK+PVD+QPFW+INW+A EA+R  PQTY QR + F
Sbjct  62   GDLAFIDRLSKLPVDKQPFWFINWQAYEAHRQNPQTYPQRPSSF  105


>Liver carboxylesterase [Papilio machaon]
Sequence ID: KPJ15633.1 Length: 715
Range 1: 601 to 700

Score:113 bits(283), Expect:3e-26, 
Method:Compositional matrix adjust., 
Identities:54/104(52%), Positives:73/104(70%), Gaps:4/104(3%)

Query  13   VVFSFVLVSCLAQRSPYAGRLPIGFPYVEPSVATPDPLGNRFGEDDGTTTTIRLPIEALG  192
            + F  +L  CL+QR  YAG  PIG+P +E + A+   LGNRFG D+       LP++AL 
Sbjct  601  IAFFLLLTGCLSQRPSYAGSRPIGYPEIETTPAS-GLLGNRFGNDERVQV---LPLDALN  656

Query  193  DVALVQRISKMPVDQQPFWYINWKALEANRNQPQTYSQRGNGFV  324
            D  LV RIS++P+D+QPFW+INW+A+EANR +PQTY QR N F+
Sbjct  657  DRDLVMRISRLPIDKQPFWFINWRAVEANRRRPQTYEQRQNPFL  700


>fatty acyl-CoA hydrolase precursor, medium chain [Cydia strobilella]
Sequence ID: XP_063537485.1 Length: 832
Range 1: 612 to 706

Score:113 bits(283), Expect:3e-26, 
Method:Compositional matrix adjust., 
Identities:55/99(56%), Positives:71/99(71%), Gaps:5/99(5%)

Query  31   LVSCLAQRSPYAGRLPIGFP-YVEPSVATPDPLGNRFGEDDGTTTTIRLPIEALGDVALV  207
            +++C  QR  +AG+ PIG+P  +  +  T DPLGNRFGE  G +TT RLP+EA GD  LV
Sbjct  612  IITC--QRGSFAGKRPIGYPELLNRTTTTVDPLGNRFGE--GDSTTERLPVEANGDRDLV  667

Query  208  QRISKMPVDQQPFWYINWKALEANRNQPQTYSQRGNGFV  324
             RISK P+D+QPFWY+NWKALE  R  PQT++QR + F 
Sbjct  668  DRISKFPIDKQPFWYLNWKALEEQRKNPQTFAQRPSQFA  706


>uncharacterized protein LOC121735553 isoform X3 [Aricia agestis]
Sequence ID: XP_041982337.1 Length: 241
Range 1: 7 to 118

Score:108 bits(269), Expect:4e-26, 
Method:Compositional matrix adjust., 
Identities:55/112(49%), Positives:76/112(67%), Gaps:8/112(7%)

Query  13   VVFSFVLVSCLAQRSPYAGRLPIGFPYVEPSVA------TPDPLGNRFGEDDGTTTTI--  168
            +VFS +L    +QRSPYAGR PIG+P +E +          D LGN+FGE+  TTTT   
Sbjct  7    IVFSMLLAVSYSQRSPYAGRDPIGYPKIEVTTVSTTTVRNQDTLGNKFGENQTTTTTTTE  66

Query  169  RLPIEALGDVALVQRISKMPVDQQPFWYINWKALEANRNQPQTYSQRGNGFV  324
            RLP+EALGD  LV R+ ++P D+QPFW++NW+ LE +R +P T+ Q+ N F+
Sbjct  67   RLPLEALGDRELVNRLGQLPQDKQPFWFLNWQELEKHRTRPHTFDQKPNVFI  118


>uncharacterized protein LOC125060816 [Pieris napi]
Sequence ID: XP_047521853.1 Length: 162
Range 1: 9 to 106

Score:105 bits(262), Expect:6e-26, 
Method:Compositional matrix adjust., 
Identities:58/105(55%), Positives:72/105(68%), Gaps:7/105(6%)

Query  10   IVVFSFVLVSCLAQRSPYAGRLPIGFPYVEPSVATPDPLGNRFGEDDGTTTTIRLPIEAL  189
            I++ S  L++   QR  +AG  PIG+P ++    T D LGNRFG DDG    + LPIEA 
Sbjct  9    ILLMSAYLIT--GQRPSFAGFRPIGYPELQ--NKTNDDLGNRFG-DDGEP--LPLPIEAN  61

Query  190  GDVALVQRISKMPVDQQPFWYINWKALEANRNQPQTYSQRGNGFV  324
            GD  LV R+SK+P+D+QPFWYINWKALEANR  PQ Y QR N F+
Sbjct  62   GDRDLVNRVSKLPLDKQPFWYINWKALEANRQNPQKYDQRPNVFI  106


>carboxylesterase 1E [Amyelois transitella]
Sequence ID: XP_013200959.2 Length: 814
Range 1: 593 to 699

Score:112 bits(280), Expect:6e-26, 
Method:Compositional matrix adjust., 
Identities:57/109(52%), Positives:75/109(68%), Gaps:3/109(2%)

Query  1    MKTIVVFSFVLVSCLAQRSPYAGRLPIGFPYV-EPSVATPDPLGNRFGEDDGTTTTIRLP  177
            +K +V+F+  L     QR  +AG  PIG+P V   +  TP  L +RFGE  G  TT RLP
Sbjct  593  VKLLVLFAMSLTLARGQRPGFAGSRPIGYPDVYNRTTTTPVGLDDRFGE--GDVTTQRLP  650

Query  178  IEALGDVALVQRISKMPVDQQPFWYINWKALEANRNQPQTYSQRGNGFV  324
            IEA GD  L+ R+SK+P+D+QPFW+INW+ALEANR +PQTY Q+ N F+
Sbjct  651  IEANGDRELIDRLSKLPIDKQPFWFINWQALEANRKKPQTYPQKPNVFI  699


>unnamed protein product [Chrysodeixis includens]
Sequence ID: CAH0589129.1 Length: 441
Range 1: 17 to 112

Score:111 bits(277), Expect:7e-26, 
Method:Compositional matrix adjust., 
Identities:56/100(56%), Positives:70/100(70%), Gaps:5/100(5%)

Query  28   VLVSCLAQRSPY-AGRLPIGFPYVEPSVATPDPLGNRFGEDDGTTTTIRLPIEALGDVAL  204
            +L S +A + P+ AG  PIGFP       T DPLGNRFGE     TT RLPIEA GD  L
Sbjct  17   LLTSFVAGQRPFFAGSRPIGFPETPNRTTTQDPLGNRFGEG----TTERLPIEANGDRDL  72

Query  205  VQRISKMPVDQQPFWYINWKALEANRNQPQTYSQRGNGFV  324
            + R+SK+P+D+QPFW+INW+ALE +R +PQTY Q+ N FV
Sbjct  73   IDRLSKLPIDKQPFWFINWQALEEHRKKPQTYPQKPNVFV  112


>uncharacterized protein LOC119191266 isoform X2 [Manduca sexta]
Sequence ID: XP_037301066.1 Length: 264
Range 1: 44 to 140

Score:108 bits(269), Expect:7e-26, 
Method:Compositional matrix adjust., 
Identities:57/104(55%), Positives:74/104(71%), Gaps:7/104(6%)

Query  10   IVVFSFVLVSCLAQRSPYAGRLPIGFPYVEPSVATPDPLGNRFGEDDGTTTTIRLPIEAL  189
            I++ S  LV  L QR  +AG  PIG+P   P++   D LG+RFGE DGTT   RLP+EA 
Sbjct  44   ILLISATLV--LGQRPFFAGTKPIGYPET-PNIT--DSLGDRFGEVDGTTP--RLPVEAH  96

Query  190  GDVALVQRISKMPVDQQPFWYINWKALEANRNQPQTYSQRGNGF  321
            GD+A + R+SK+PVD+QPFW+INW+A EA+R  PQTY QR + F
Sbjct  97   GDLAFIDRLSKLPVDKQPFWFINWQAYEAHRQNPQTYPQRPSSF  140


>hypothetical protein EVAR_83049_1 [Eumeta japonica]
Sequence ID: GBP39912.1 Length: 267
Range 1: 60 to 160

Score:108 bits(269), Expect:7e-26, 
Method:Compositional matrix adjust., 
Identities:53/105(50%), Positives:70/105(66%), Gaps:4/105(3%)

Query  10   IVVFSFVLVSCLAQRSPYAGRLPIGFPYVEPSVATPDPLGNRFGEDDGTTTTIRLPIEAL  189
            I +FS  ++  + QR  +AG  PIG+P +    A    L +RFG  +GTT   RLP+EAL
Sbjct  60   ITLFSMSMLMSVCQRPSFAGSRPIGYPEMITEAAVG--LADRFGTANGTTE--RLPVEAL  115

Query  190  GDVALVQRISKMPVDQQPFWYINWKALEANRNQPQTYSQRGNGFV  324
            GD  LV R+SK+P D+QPFW +NW+ALE NR +PQTY QR N F+
Sbjct  116  GDRELVDRLSKLPKDKQPFWLLNWQALEENRKRPQTYPQRPNSFL  160


>hypothetical protein HF086_011150 [Spodoptera exigua]
Sequence ID: KAH9627772.1 Length: 298
Range 1: 7 to 109

Score:108 bits(271), Expect:8e-26, 
Method:Compositional matrix adjust., 
Identities:57/109(52%), Positives:74/109(67%), Gaps:7/109(6%)

Query  1    MKTIVVFSFVLVSCLAQRSPYAGRLPIGFPYV-EPSVATPDPLGNRFGEDDGTTTTIRLP  177
            +  +VV +F +V+   QR  +AG  PIGFP     +  T DPL +RFGE     TT RLP
Sbjct  7    ISALVVVTFSVVA--GQRPSFAGSRPIGFPETPNRTTTTVDPLSDRFGEG----TTERLP  60

Query  178  IEALGDVALVQRISKMPVDQQPFWYINWKALEANRNQPQTYSQRGNGFV  324
            IEA GD  L+ R+SK+P+D+QPFW+INW+ALEA+R  PQTY QR + FV
Sbjct  61   IEANGDRDLIDRLSKLPIDKQPFWFINWQALEAHRKNPQTYPQRPSSFV  109


>uncharacterized protein ACR2FA_000138 [Aphomia sociella]
Sequence ID: KAM3965816.1 Length: 195
Range 1: 7 to 98

Score:106 bits(264), Expect:8e-26, 
Method:Compositional matrix adjust., 
Identities:55/96(57%), Positives:66/96(68%), Gaps:5/96(5%)

Query  40   CLAQRSPYAGRLPIGFPYV-EPSVATPDPLGNRFGEDDGTTTTIRLPIEALGDVALVQRI  216
             + QR  +AG  PIG+P +   +  T D L +RFGE     TT RLPIEA GD  LV R+
Sbjct  7    VMGQRPQFAGSRPIGYPELYNRTTTTADGLEDRFGEG----TTQRLPIEANGDRDLVDRL  62

Query  217  SKMPVDQQPFWYINWKALEANRNQPQTYSQRGNGFV  324
            SK+PVDQQPFW+INW+ALEANR  PQTY Q+ N FV
Sbjct  63   SKLPVDQQPFWFINWQALEANRENPQTYPQKPNVFV  98


>hypothetical protein JYU34_001768 [Plutella xylostella]
Sequence ID: KAG7312292.1 Length: 197
Range 1: 18 to 109

Score:105 bits(263), Expect:1e-25, 
Method:Compositional matrix adjust., 
Identities:55/94(59%), Positives:63/94(67%), Gaps:3/94(3%)

Query  46   AQRSPYAGRLPIGFPYVEPSVATP-DPLGNRFGEDDGTTTTIRLPIEALGDVALVQRISK  222
             QR  +AG  PIG+P +     TP D LGNRFG  DG  TT  LP+EA GD  LV R+SK
Sbjct  18   GQRPGFAGSRPIGYPELYDRPTTPRDELGNRFG--DGNATTQNLPLEAKGDKDLVDRLSK  75

Query  223  MPVDQQPFWYINWKALEANRNQPQTYSQRGNGFV  324
            +PVDQQPFW INW+ALE  R +PQTY  R N FV
Sbjct  76   LPVDQQPFWLINWQALEEQRKKPQTYPLRPNPFV  109


>uncharacterized protein LOC106710225 [Papilio machaon]
Sequence ID: XP_014357716.2 Length: 179
Range 1: 6 to 106

Score:105 bits(261), Expect:1e-25, 
Method:Compositional matrix adjust., 
Identities:53/105(50%), Positives:71/105(67%), Gaps:4/105(3%)

Query  10   IVVFSFVLVSCLAQRSPYAGRLPIGFPYVEPSVATPDPLGNRFGEDDGTTTTIRLPIEAL  189
            I++ +  +    +QR  +AG  PIG+P VE    + D LGNRFGE     TT RLP+EA 
Sbjct  6    ILLIAAYVGLVWSQRPFFAGSRPIGYPEVEKPSTSADELGNRFGEG----TTQRLPLEAQ  61

Query  190  GDVALVQRISKMPVDQQPFWYINWKALEANRNQPQTYSQRGNGFV  324
            GD  LV R+SK+P+D+QPFW+INW+ALEA+R +PQ+Y  R N F 
Sbjct  62   GDRDLVDRLSKLPLDKQPFWFINWQALEAHRQRPQSYPIRPNPFA  106


>carboxylesterase 1E [Plodia interpunctella]
Sequence ID: XP_053610411.1 Length: 834
Range 1: 603 to 699

Score:111 bits(277), Expect:2e-25, 
Method:Compositional matrix adjust., 
Identities:58/99(59%), Positives:68/99(68%), Gaps:3/99(3%)

Query  31   LVSCLAQRSPYAGRLPIGFPYVEPSVATPDP-LGNRFGEDDGTTTTIRLPIEALGDVALV  207
            L     QR  +AG  PIGFP V     T    LG+RFGE  G  TT RLPIEA GD  LV
Sbjct  603  LALATGQRPGFAGSRPIGFPEVYNRTTTEAAGLGDRFGE--GDVTTQRLPIEANGDRELV  660

Query  208  QRISKMPVDQQPFWYINWKALEANRNQPQTYSQRGNGFV  324
             R+SK+PVD+QPFW+INW+ALEANRN+PQTY Q+ N F+
Sbjct  661  DRLSKLPVDKQPFWFINWQALEANRNKPQTYPQKPNDFI  699


>uncharacterized protein ACR2FA_000088 [Aphomia sociella]
Sequence ID: KAM3965762.1 Length: 127
Range 1: 6 to 112

Score:103 bits(256), Expect:2e-25, 
Method:Compositional matrix adjust., 
Identities:55/109(50%), Positives:67/109(61%), Gaps:5/109(4%)

Query  7    TIVVFSFVLVSCLAQRSPYAGRLPIGFPYVEPSVATPDP---LGNRFGEDDGTTTTIRLP  177
            T +V S +   CL QR  YAGR PIG+P ++ +  T      L NRFG  D  TTT RLP
Sbjct  6    TFIVLSALAGICLCQRPSYAGRFPIGYPSLDSTTTTTTTGGGLDNRFG--DVVTTTERLP  63

Query  178  IEALGDVALVQRISKMPVDQQPFWYINWKALEANRNQPQTYSQRGNGFV  324
            IEA GD  LV R+ K+P+D+QPFW INW  LE  R  PQTY  + N F+
Sbjct  64   IEANGDRDLVLRLKKLPIDKQPFWLINWVHLEEMRKNPQTYQHKPNSFI  112


>PREDICTED: uncharacterized protein LOC106105105 [Papilio polytes]
Sequence ID: XP_013140786.1 Length: 180
Range 1: 6 to 106

Score:104 bits(260), Expect:2e-25, 
Method:Compositional matrix adjust., 
Identities:54/105(51%), Positives:69/105(65%), Gaps:4/105(3%)

Query  10   IVVFSFVLVSCLAQRSPYAGRLPIGFPYVEPSVATPDPLGNRFGEDDGTTTTIRLPIEAL  189
            I++ +  +     QR  +AG  PIG+P VE      D LGNRFGE     TT RLPIEA 
Sbjct  6    ILLIAASVSLVWGQRPFFAGSRPIGYPEVERPSTPADQLGNRFGEG----TTQRLPIEAN  61

Query  190  GDVALVQRISKMPVDQQPFWYINWKALEANRNQPQTYSQRGNGFV  324
            GD  LV R+SK+P+D+QPFW+INW+A+EA+R QPQ+Y  R N F 
Sbjct  62   GDRDLVDRLSKLPIDKQPFWFINWQAIEAHRQQPQSYPIRPNPFA  106


>carboxylesterase 1E-like [Colias croceus]
Sequence ID: XP_045500639.1 Length: 770
Range 1: 590 to 690

Score:111 bits(277), Expect:2e-25, 
Method:Compositional matrix adjust., 
Identities:61/105(58%), Positives:76/105(72%), Gaps:5/105(4%)

Query  13   VVFSFVLVSCLA-QRSPYAGRLPIGFPYVEPSVATPDPLGNRFGEDDGTTTTIRLPIEAL  189
            +V   V V+ +A QR  +AG  PIGFP ++ +  + D LGNRFG DDGT   + LPIEA 
Sbjct  590  IVCLLVTVNLVAGQRPTFAGFRPIGFPELQ-NKTSEDGLGNRFG-DDGTP--LPLPIEAK  645

Query  190  GDVALVQRISKMPVDQQPFWYINWKALEANRNQPQTYSQRGNGFV  324
            GDV L++RISK+PVD+QPFWYINWKALE +R  PQTY QR N F+
Sbjct  646  GDVELIKRISKLPVDKQPFWYINWKALEESRRNPQTYDQRPNPFI  690


>CCE029a, partial [Helicoverpa armigera]
Sequence ID: WRX05949.1 Length: 887
Range 1: 593 to 693

Score:111 bits(277), Expect:2e-25, 
Method:Compositional matrix adjust., 
Identities:59/107(55%), Positives:74/107(69%), Gaps:7/107(6%)

Query  7    TIVVFSFVLVSCLAQRSPYAGRLPIGFPYV-EPSVATPDPLGNRFGEDDGTTTTIRLPIE  183
            T+V+ +  +V+   QR  +AG  PIGFP     +  TPDPL NRFGE     TT RLPIE
Sbjct  593  TVVLMTSAIVA--GQRPFFAGSKPIGFPETPNRTTTTPDPLDNRFGEG----TTQRLPIE  646

Query  184  ALGDVALVQRISKMPVDQQPFWYINWKALEANRNQPQTYSQRGNGFV  324
            A GD  L+ R+SK+P+D+QPFW+INW+ALEANR  PQTY QR + FV
Sbjct  647  ANGDRDLIDRLSKLPIDKQPFWFINWQALEANRKDPQTYPQRPSVFV  693


>fatty acyl-CoA hydrolase precursor, medium chain [Vanessa tameamea]
Sequence ID: XP_064073689.1 Length: 745
Range 1: 598 to 693

Score:110 bits(276), Expect:2e-25, 
Method:Compositional matrix adjust., 
Identities:60/102(59%), Positives:68/102(66%), Gaps:8/102(7%)

Query  25   FVLVSCL--AQRSPYAGRLPIGFPYVEPSVATPDPLGNRFGEDDGTTTTIRLPIEALGDV  198
             + V+C    QR  +AG  PIGFP  E +  T D LGNRFG  DGT   + LPIEA GD 
Sbjct  598  LLTVACFVSGQRPTFAGSKPIGFP--ELTNKTSDSLGNRFG--DGTP--LVLPIEAKGDR  651

Query  199  ALVQRISKMPVDQQPFWYINWKALEANRNQPQTYSQRGNGFV  324
             LV+RISK P+D+QPFWYINWKALE NR  PQTY QR N F 
Sbjct  652  DLVERISKFPIDKQPFWYINWKALEENRKNPQTYEQRPNSFT  693


>uncharacterized protein [Epargyreus clarus]
Sequence ID: XP_072944753.1 Length: 250
Range 1: 4 to 106

Score:106 bits(264), Expect:3e-25, 
Method:Compositional matrix adjust., 
Identities:57/109(52%), Positives:76/109(69%), Gaps:7/109(6%)

Query  1    MKTIVVF-SFVLVSCLAQRSPYAGRLPIGFPYVEPSVATPDPLGNRFGEDDGTTTTIRLP  177
            +KT+V+  S +LVS  +QR  +AG  PIG+P +     TP  L ++FGE+    TT RLP
Sbjct  4    IKTLVLLMSAMLVS--SQRPSFAGTRPIGYPELVNRTTTPSGLVDKFGEE----TTQRLP  57

Query  178  IEALGDVALVQRISKMPVDQQPFWYINWKALEANRNQPQTYSQRGNGFV  324
            IEA GD  LV R+SK+P+D+QPFW+INW+A EANR +PQTY  + N FV
Sbjct  58   IEANGDRDLVDRLSKLPIDKQPFWFINWQAYEANREKPQTYPLKPNPFV  106


>fatty acyl-CoA hydrolase precursor, medium chain-like [Melitaea cinxia]
Sequence ID: XP_045451647.1 Length: 743
Range 1: 599 to 693

Score:110 bits(276), Expect:3e-25, 
Method:Compositional matrix adjust., 
Identities:62/106(58%), Positives:71/106(66%), Gaps:12/106(11%)

Query  10   IVVFSFVLVSCLAQRSPYAGRLPIGFPYVEPSVATP-DPLGNRFGEDDGTTTTIRLPIEA  186
            I+  S  LVS   QR  +AG  PIG+P +   V  P DPLGNRFGED      + LPIEA
Sbjct  599  ILFVSVWLVS--GQRPSFAGSKPIGYPEL---VDKPNDPLGNRFGED------LVLPIEA  647

Query  187  LGDVALVQRISKMPVDQQPFWYINWKALEANRNQPQTYSQRGNGFV  324
             GD  LV+RISK+P+DQQPFWYINWKALE  R  PQTY +R N FV
Sbjct  648  KGDRDLVERISKLPIDQQPFWYINWKALEEQRKNPQTYQERPNSFV  693


>carboxylesterase 1E [Leguminivora glycinivorella]
Sequence ID: XP_047991984.1 Length: 830
Range 1: 595 to 705

Score:110 bits(274), Expect:4e-25, 
Method:Compositional matrix adjust., 
Identities:58/113(51%), Positives:74/113(65%), Gaps:9/113(7%)

Query  7    TIVVFSFVLVSCL------AQRSPYAGRLPIGFP-YVEPSVATPDPLGNRFGEDDGTTTT  165
            T ++ S +L S L       QR  +AG+ PIG+P  +  +  T DPLGNRFG   G +TT
Sbjct  595  TSILHSRLLTSLLTVHIITCQRGSFAGKRPIGYPELLNRTTTTVDPLGNRFGA--GDSTT  652

Query  166  IRLPIEALGDVALVQRISKMPVDQQPFWYINWKALEANRNQPQTYSQRGNGFV  324
             RLP+EA GD  LV RISK P+D+QPFWY+NWKALE  R  PQT++QR + F 
Sbjct  653  ERLPVEANGDRDLVDRISKWPIDKQPFWYLNWKALEEQRKNPQTFAQRPSQFA  705


>antigen LPMC-61 [Bicyclus anynana]
Sequence ID: XP_052743385.1 Length: 312
Range 1: 6 to 103

Score:106 bits(265), Expect:6e-25, 
Method:Compositional matrix adjust., 
Identities:55/100(55%), Positives:72/100(72%), Gaps:10/100(10%)

Query  25   FVLVSCL-----AQRSPYAGRLPIGFPYVEPSV---ATPDPLGNRFGEDDGTTTTIRLPI  180
            ++L+S L     +QRSPYA R P+G+P +E +       D LGNRFGE+  T+TT RLPI
Sbjct  6    YILLSALVAIGASQRSPYASR-PVGYPIIETTTLVNTQNDTLGNRFGEN-STSTTQRLPI  63

Query  181  EALGDVALVQRISKMPVDQQPFWYINWKALEANRNQPQTY  300
            EALGD  LV R+ K+P D+QPFW++NW+ALEANR  PQ+Y
Sbjct  64   EALGDRDLVNRLGKLPQDKQPFWFLNWQALEANRKGPQSY  103


>unnamed protein product [Parnassius apollo]
Sequence ID: CAG5033210.1 Length: 128
Range 1: 28 to 125

Score:101 bits(252), Expect:8e-25, 
Method:Compositional matrix adjust., 
Identities:50/108(46%), Positives:74/108(68%), Gaps:10/108(9%)

Query  1    MKTIVVFSFVLVSCLAQRSPYAGRLPIGFPYVEPSVATPDPLGNRFGEDDGTTTTIRLPI  180
            ++ I++F+ V ++C AQR  YAG  PIG+P      A+ D L NRFGED+        PI
Sbjct  28   IQFILLFATVFITCEAQRPFYAGLRPIGYPLT----ASNDILLNRFGEDEPA------PI  77

Query  181  EALGDVALVQRISKMPVDQQPFWYINWKALEANRNQPQTYSQRGNGFV  324
            EA GD +L+ R+++MP+D +PFWY+NW+A +A R++PQT+ QR N F+
Sbjct  78   EARGDGSLINRLNQMPIDNRPFWYLNWQAYDALRSRPQTWPQRPNNFI  125


>carboxylesterase 1C [Aricia agestis]
Sequence ID: XP_041981842.1 Length: 744
Range 1: 594 to 687

Score:108 bits(271), Expect:1e-24, 
Method:Compositional matrix adjust., 
Identities:58/101(57%), Positives:68/101(67%), Gaps:9/101(8%)

Query  25   FVLVSCL--AQRSPYAGRLPIGFPYVEPSVATPDPLGNRFGEDDGTTTTIRLPIEALGDV  198
            FVL+  L   QR  +AG  PIGFP +  +  + DP GNRFGED      + LP+EA GD 
Sbjct  594  FVLLPALVAGQRPSFAGTQPIGFPALTDAKPS-DPFGNRFGED------LELPLEAKGDR  646

Query  199  ALVQRISKMPVDQQPFWYINWKALEANRNQPQTYSQRGNGF  321
             LV RISK+PVD+QPFWYINWKALEA R  PQTY Q+ N F
Sbjct  647  DLVDRISKLPVDKQPFWYINWKALEAQRKNPQTYPQKPNVF  687


>carboxylesterase 1E-like [Trichoplusia ni]
Sequence ID: XP_026735242.1 Length: 1012
Range 1: 584 to 691

Score:108 bits(271), Expect:1e-24, 
Method:Compositional matrix adjust., 
Identities:59/112(53%), Positives:74/112(66%), Gaps:9/112(8%)

Query  4    KTIVVFSFVLVSCLA----QRSPYAGRLPIGFPYV-EPSVATPDPLGNRFGEDDGTTTTI  168
            K ++V+   LV   +    QR  +AG  PIGFP     +  T DPLGNRFGE     TT 
Sbjct  584  KEVLVYKTTLVLLTSFVAGQRPFFAGLRPIGFPETPNRTTTTQDPLGNRFGEG----TTE  639

Query  169  RLPIEALGDVALVQRISKMPVDQQPFWYINWKALEANRNQPQTYSQRGNGFV  324
            RLPIEA GD  L+ R+SK+P+D+QPFW+INW+ALE +R +PQTY QR N FV
Sbjct  640  RLPIEANGDRDLIDRLSKLPIDKQPFWFINWQALEEHRKKPQTYPQRPNVFV  691


		
